# Supplementary material for: A multitrait genetic study of hemostatic factors and hemorrhagic transformation after stroke treatment
Source: J Thromb Haemost. Author manuscript; Available in PMC 2024 May 20. (PMC11103592; doi:10.1016/j.jtha.2023.11.027)
Supplement: Supplementary Table S6 [file NIHMS1993459-supplement-Supplementary_Table_S6.xlsx]

## Sheet: Supp. Table S6 Multi-trait
Trait 1	Trait 2	Index SNP and assessed allele	MarkerName	Gene	P-value	P-value Trait 1	P-value HT after r-tPA	Novel Trait 1	Novel for HT
FVII	HT after r-tPA	rs1260326	2:27730940	GCKR	8.34247e-30	1.776e-28	0.00875
		rs62140396	2:28246841	BABAM2	1.26679e-09	4.171e-10	0.2924
		rs6532796	4:100042242		1.17301e-12	1.207e-12	0.4993
		rs498475	7:28256240		3.89833e-08	3.321e-08	0.8946
		rs10761784	10:65308750	REEP3	2.57253e-09	1.005e-09	0.6903
		rs7935829	11:59942815	MS4A6A	1.23218e-16	4.16e-16	0.04675
		rs1149606	11:76490058		1.14375e-10	1.406e-10	0.01051
		rs7299020	12:59121881		4.16468e-08	0.3816	3.557e-09
		rs10665	13:113752831		<1E-300	<1E-300	0.7788
		rs77385328	20:33045092	ITCH	5.48606e-24	7.395e-24	0.9028
		rs2069940	20:33759272		1.15409e-59	6.92e-59	0.245
		rs28861079	20:34368858	PHF20	5.92663e-09	3.334e-09	0.1711
FVIII	HT after r-tPA	rs548630	5:72406659		8.1931e-10	5.143e-10	0.1329
		rs9390462	6:147701221	STXBP5	6.04249e-13	2.857e-13	0.05285
		rs11780263	8:27823832	SCARA5	1.34841e-17	3.411e-17	0.2146
		rs13291088	9:13929919		7.01478e-09	2.529e-09	0.2418
		rs10901192	9:135480259	DDX31	3.01865e-10	9.573e-11	0.5763
		rs687621	9:136137065		<1E-300	1.18e-647	0.6944
		rs2283335	12:6157394	VWF	1.00439e-19	3.62e-19	0.00608
		rs7299020	12:59121881		3.66019e-08	0.3015	3.557e-09
		rs3751198	12:104147207	STAB2	1.52542e-17	2.164e-17	0.8571
		rs61988257	14:92217670		1.20469e-08	7.56e-09	0.5056
VWF	HT after r-tPA	rs6775517	3:58358967	PXK	8.18211e-09	6.643e-09	0.03012
		rs6855246	4:103112470		2.83718e-09	8.966e-10	0.9941
		rs10942300	5:71745412	ZNF366	2.33089e-10	2.551e-09	0.001804	Known	NEW	*
		rs548630	5:72406659		5.55912e-12	1.329e-12	0.1329
		rs9390460	6:147694334	STXBP5	1.30938e-38	6.316e-38	0.1004
		rs148329007	7:150295322		3.23931e-08	2.158e-08	0.6793
		rs4276643	8:27803599	SCARA5	1.09477e-26	5.768e-27	0.899
		rs10985344	9:124416940		8.22175e-09	4.106e-09	0.4521
		rs10901192	9:135480259	DDX31	7.20744e-09	3.568e-09	0.5763
		rs7857390	9:136128546		<1E-300	<1E-300	0.007351
		rs2283335	12:6157394	VWF	9.34664e-83	6.483e-83	0.00608
		rs11830287	12:59120715		3.83427e-08	0.3274	3.557e-09
		rs4981022	12:104149874	STAB2	5.75495e-38	5.442e-37	0.4511
		rs6486599	12:131287011	STX2	2.01101e-18	4.232e-18	0.6995
		rs2402074	14:92293518		1.48156e-18	3.783e-18	0.1439
		rs2402074	14:92293518	TC2N	1.48156e-18	3.783e-18	0.1439
		rs2277998	19:7831628	CLEC4M	7.76075e-16	2.024e-15	0.6798
		rs2413590	22:39790191		9.73802e-12	3.955e-12	0.7938
FXI	HT after r-tPA	rs1260326	2:27730940	GCKR	3.44946e-09	7.36e-09	0.00875
		rs710446	3:186459927	KNG1	3.84763e-300	6.76e-299	0.008193
		rs4253417	4:187199005	F11	6.52653e-191	2.95e-190	0.8684
		rs13297983	9:78563802	PCSK5	2.85597e-08	0.137801	5.951e-09
		rs77800064	12:59133424		3.29965e-08	0.285661	3.557e-09
Fibrinogen	HT after r-tPA	rs1892534	1:66105944	LEPR	5.75451e-16	4.257e-15	0.499
		rs12730935	1:154419892	IL6R	6.31936e-38	2.643e-35	0.02654
		rs12239046	1:247601595	NLRP3	2.32219e-31	1.165e-28	0.7306
		rs1558643	2:102731691		2.56878e-10	3.066e-10	0.1348
		rs6734238	2:113841030		6.24075e-32	6.722e-30	0.3048
		rs766271	2:135667131		3.22114e-08	7.713e-08	0.5579
		rs715	2:211543055	CPS1	2.73738e-16	4.283e-16	0.6537
		rs59104589	2:242237902	HDLBP	3.32428e-20	8.182e-19	0.1573
		rs34780449	3:78558745		1.64303e-08	9.417e-05	4.109e-06	NEW	NEW	*
		rs2717219	3:122868438	PDIA5	4.6782e-08	2.764e-08	0.1027
		rs56026866	3:129276412	PLXND1	8.79725e-10	7.478e-08	0.0006757	Known	NEW	*
		rs150213942	3:135846911		3.30359e-27	3.804e-27	0.0906
		rs4456810	3:136402153	STAG1	1.76432e-23	2.975e-23	0.174
		rs59950280	4:3452345		2.04925e-11	1.711e-12	0.193
		rs2227402	4:155486470	FGB	1.04129e-179	4.01e-176	0.5513
		rs10039100	5:130420032		6.3579e-11	4.235e-11	0.3154
		rs10043605	5:131200232	MEIKIN	5.7529e-12	6.23e-12	0.9037
		rs2057655	5:131807624		7.68304e-76	1.8e-73	0.6238
		rs12201275	6:116314563	FRK	3.19544e-08	3.211e-08	0.1859
		rs2177652	7:17894933	SNX13	4.7057e-14	2.181e-13	0.3314
		rs71520386	7:22853521	TOMM7	4.37264e-09	5.089e-09	0.3916
		rs2710804	7:36084529		2.20372e-09	2.929e-09	0.8255
		rs11975366	7:150298702		2.42384e-10	3.692e-10	0.7096
		rs7012814	8:9173358		5.86105e-11	2.071e-10	0.7665
		rs7010330	8:145036615	PLEC	5.27661e-10	1.262e-09	0.1098
		rs1329733	9:92208227		4.38634e-09	3.633e-09	0.7272
		rs10822168	10:65165184	JMJD1C	5.42285e-23	3.609e-22	0.6123
		rs73362918	10:122853958		9.38916e-09	7.899e-09	0.6944
		rs7934094	11:43505707	TTC17	5.07232e-14	2.522e-13	0.3305
		rs7935829	11:59942815	MS4A6A	5.2408e-10	5.615e-10	0.04675
		rs1473426	12:21714606	GYS2	8.06527e-09	1.482e-08	0.6032
		rs2004283	12:50593859	LIMA1	1.67425e-08	5.11e-08	0.4436
		rs2731434	12:51109875	DIP2B	1.29594e-12	1.23e-11	0.7341
		rs1606864	12:103443364		3.2282e-08	2.949e-07	0.0127
		rs7310615	12:111865049	SH2B3	1.98439e-14	1.46e-13	0.2392
		rs7953257	12:112684221	HECTD4	4.66865e-11	2.446e-11	0.8858
		rs194715	14:69295122		1.35195e-12	5.453e-12	0.4921
		rs56702977	15:42671308	CAPN3	1.66402e-09	2.135e-09	0.1394
		rs11630054	15:51015692	SPPL2A	1.2938e-12	1.01e-11	0.5176
		rs8062405	16:28837906	ATXN2L	1.08959e-09	4.743e-09	0.459
		rs1421067	16:53172643	CHD9	1.80788e-14	4.762e-13	0.00297	Known	NEW	*
		rs7185407	16:72034957		1.28384e-12	3.445e-12	0.1798
		rs9903204	17:40288062	RAB5C	2.36012e-09	7.779e-09	0.7142
		rs2239944	19:36032301	GAPDHS	3.22521e-08	1.041e-07	0.7269
		rs73058052	19:50099422	PRR12	2.78063e-08	1.974e-08	0.9872
		rs1800961	20:43042364	HNF4A	1.38895e-10	1.206e-10	0.6874
		rs9808651	21:40466468		2.42619e-21	2.526e-20	0.4173
		rs68174505	22:51108072		2.62003e-09	9.824e-10	0.8302
PAI1	HT after r-tPA	rs2227631	7:100769538		6.81906e-15	7.712e-15	0.5509
		rs11830287	12:59120715		1.24113e-08	0.07822	3.557e-09
TPA	HT after r-tPA	rs9399599	6:147703299	STXBP5	7.26796e-15	2.9e-14	0.1475
		rs3136766	8:42218467	POLB	8.29483e-09	3.828e-09	0.9962
		rs7299020	12:59121881		3.2535e-08	0.2465	3.557e-09
		rs7301826	12:131291101	STX2	1.50577e-09	1.001e-09	0.06149
