# Supplementary material for: A multitrait genetic study of hemostatic factors and hemorrhagic transformation after stroke treatment
Source: J Thromb Haemost. Author manuscript; Available in PMC 2024 May 20. (PMC11103592; doi:10.1016/j.jtha.2023.11.027)
Supplement: Supplementary Table S7 [file NIHMS1993459-supplement-Supplementary_Table_S7.xlsx]

## Sheet: Supp. Table S7 Local Corr All
Chromosome	Start Position	End Position	Genetic Covariance	Heritability Hemostatic Factor	Heritability HT	P-value	Nº Variants
Fibrinogen
1	11008	1099437	5.35515e-05	-0.000844168	-1.85801e-05	0.784229	161
1	1103150	2320702	-0.000212346	-0.000907007	3.50167e-05	0.669927	1010
1	2321099	3065568	0.000465506	-0.00144709	-2.47314e-06	0.287112	948
1	3066761	3679461	6.69239e-05	0.00828702	2.65862e-05	0.916369	878
1	4750013	5000086	-0.000839494	0.00655965	4.07134e-05	0.131845	613
1	3679775	4749076	-0.000903473	0.0068276	-0.000101403	0.276275	2665
1	5000970	5471517	-0.000396081	0.00368938	6.62496e-05	0.482396	1104
1	5472626	6133700	-0.000230772	0.00171003	4.33926e-05	0.693223	1211
1	6134990	7245669	-0.000448397	-0.000243921	3.97086e-05	0.482177	1651
1	7245922	7604778	0.000574304	0.0016176	-2.89936e-06	0.221036	651
1	7604831	9067142	0.000622693	0.00726464	5.74989e-06	0.384458	2144
1	9067673	9959051	0.000357311	0.00627372	0.000115025	0.609703	1307
1	11776196	12147753	-4.92758e-05	-0.00149226	4.66543e-05	0.903806	796
1	9959748	11774956	-0.000222726	-0.00440075	-1.79696e-05	0.731021	1956
1	14626896	15423481	-0.000375013	-0.00149816	2.21654e-05	0.627382	1546
1	12150385	14625524	-0.000284825	0.00179301	6.69688e-05	0.728739	2595
1	17176635	17872659	0.000644189	-0.00026489	9.33645e-05	0.206583	1370
1	17874843	18484945	-0.000199428	0.00811216	-3.21333e-05	0.722465	1044
1	15424441	17123862	-0.000175826	0.0149883	0.000109594	0.799912	2933
1	20023833	20763899	-0.000122443	0.0122308	-3.87211e-05	0.861414	1356
1	22636103	23082667	-0.00044974	-0.000255586	3.69543e-05	0.389015	698
1	18486272	20022063	0.000512399	-0.00422196	7.38257e-05	0.591965	3165
1	23085227	24527501	-0.0002844	0.00304638	0.000113423	0.650526	1762
1	24528210	25305673	0.000710915	-0.00232771	9.73014e-05	0.200589	1254
1	20765245	22634131	0.000312428	0.0110895	0.000121589	0.72998	3530
1	26981479	28160199	0.000160124	0.000270195	-8.54071e-06	0.596093	680
1	25305783	26976424	-0.000354991	0.0170114	0.000278478	0.677002	2110
1	28168872	29181525	-7.36432e-05	0.00628867	-1.48169e-05	0.867287	1168
1	29184254	30792409	-0.000787418	-0.00248425	5.74733e-05	0.342362	2732
1	32042540	34016219	-0.000219143	-0.000175643	1.33137e-06	0.68165	1676
1	30792984	32042421	-0.000533443	0.0073165	-6.63811e-06	0.402473	2460
1	34017349	34797348	6.43829e-05	-0.00287609	1.9265e-05	0.915121	1204
1	34798014	35364965	0.000285879	0.00364552	-0.000100042	0.622691	1119
1	38197401	38457741	-9.88468e-05	-0.00159495	3.25495e-06	0.691509	380
1	35366056	38196841	0.000678735	0.0194667	4.02119e-05	0.361916	2463
1	38459210	39535259	-2.42368e-05	-0.00483569	-4.30945e-05	0.972412	1656
1	39537291	40933221	-8.4787e-05	-0.00345034	-4.65119e-06	0.893356	1770
1	40934284	42166782	-0.000692649	0.0060004	0.000159515	0.281562	2234
1	42168539	43365094	-0.000442276	0.00222007	1.7579e-05	0.387236	1709
1	43365565	44482312	0.000776474	0.002698	6.21468e-05	0.14652	1503
1	46897698	47999344	-6.69058e-05	-0.00124703	2.02858e-05	0.895316	1607
1	44483704	46895641	0.000629442	0.00382783	0.000152309	0.312038	3099
1	50641944	53116453	9.06862e-05	0.00139533	-1.2033e-05	0.862395	1691
1	48000156	50640662	0.000499188	-0.0016627	0.000103065	0.433621	2421
1	53117066	54197141	0.00080135	0.00667235	0.00010219	0.144406	1600
1	54197688	55012825	-0.000119769	0.00559689	1.39742e-05	0.841075	1135
1	55012881	55479198	-0.000159612	0.00353729	-1.80633e-05	0.74724	1070
1	55479967	56413577	2.92068e-05	-0.00182768	-7.0993e-05	0.96425	1665
1	56414730	57585670	0.000584867	0.004879	2.52957e-05	0.404361	2149
1	57585980	58535140	0.000175202	-0.00301628	-6.94302e-05	0.778643	1752
1	58536417	59306823	-0.000300894	-0.00470186	2.0931e-05	0.564348	1509
1	59307290	59736866	-0.00036088	-0.00510391	0.000171211	0.383321	594
1	59739179	61257170	-0.000979224	0.0219181	1.37654e-05	0.133704	1843
1	61258378	62107806	-0.000772115	0.0210317	4.74358e-05	0.246632	1091
1	62108681	63376404	0.000198617	-0.00062692	-5.52469e-05	0.763724	2069
1	63379031	65008206	-0.000166495	-0.00717447	-3.68009e-06	0.835035	3008
1	66774350	67760291	-0.000386693	0.00316884	-4.26008e-05	0.540963	2017
1	65010679	66773349	0.00118346	0.00610314	0.00121226	0.104165	2720
1	69441920	70486660	-0.000208774	-0.00500857	5.53309e-05	0.698202	1601
1	67761365	69441414	0.000400562	0.0053986	0.000105001	0.605052	2781
1	70490925	71818029	-7.01989e-05	0.000895156	2.78112e-05	0.912366	1972
1	75992778	76476360	-0.000106809	-0.0012242	-7.37675e-06	0.781942	1016
1	74326484	75992462	-0.000141165	0.000769619	9.91872e-05	0.810173	2164
1	76477207	77139859	6.07524e-05	0.00104269	1.32396e-05	0.913672	1282
1	71822765	74326378	0.000491244	-0.000422468	3.11362e-05	0.462161	3199
1	80341732	81056946	-0.000472548	0.00157959	2.36579e-05	0.305778	1194
1	79113455	80341320	0.000581457	0.00712824	4.4937e-05	0.371522	2379
1	77141039	79111862	0.000471562	0.00770306	8.98193e-05	0.527133	2666
1	83991748	84728665	-2.16057e-05	0.00782436	-2.27686e-05	0.964791	1119
1	82884721	83990906	-0.000224606	0.000616013	2.02006e-05	0.714016	2040
1	81058295	82883310	5.45582e-05	-0.00328113	1.64248e-05	0.949901	3330
1	85940875	86549498	0.0001586	0.00226248	7.55113e-06	0.710327	1116
1	84729134	85940249	0.000310602	0.000386341	-2.00654e-05	0.658861	2159
1	86549569	87652502	0.000163823	-0.0015268	1.75674e-06	0.774102	1763
1	87654606	89447978	9.15226e-05	-0.00101245	0.000226342	0.896048	2110
1	91867046	93351477	-7.64758e-05	0.00566622	1.75266e-05	0.901154	2226
1	93352491	94451007	0.0003378	0.00566358	-3.02961e-05	0.452181	1554
1	94452062	95199048	-4.99281e-05	-0.000962783	2.7683e-05	0.924228	1230
1	95199771	96149941	-0.000517679	0.000577593	4.37289e-05	0.429037	1645
1	89451664	91866856	0.000354287	0.00738084	-1.18605e-06	0.680236	3548
1	97458722	98562260	0.000102815	0.0021029	-4.63927e-05	0.837369	1311
1	96150318	97457893	-0.000125496	0.00615238	5.46962e-05	0.827766	2048
1	98564736	100064599	-0.00061018	0.0216408	4.16988e-05	0.383159	2504
1	101683165	102039858	0.000167379	-0.00189755	7.42001e-05	0.727561	886
1	100065413	101682573	-0.000285597	0.0124949	1.19984e-05	0.633482	2193
1	102040268	102893372	2.06875e-05	0.0026057	2.29657e-05	0.967467	1444
1	102894567	104369301	0.000232356	0.00166128	0.000106791	0.679496	1847
1	104373157	105192916	-0.000135402	0.00752987	2.22093e-05	0.798412	1565
1	106642705	107432265	3.80846e-05	-0.00245507	-1.81763e-05	0.936622	1402
1	105193022	106641877	-9.3407e-05	-0.0042827	-3.97044e-05	0.884391	2819
1	109075561	110301260	-0.000644907	-0.00210849	0.000117133	0.295412	1814
1	107432576	109075191	0.00101403	0.00580469	0.0001137	0.184003	2550
1	111739749	112560278	-0.000545754	0.00421226	7.978e-05	0.422053	1718
1	110302505	111738116	-0.000401588	0.0102929	-7.19138e-06	0.587885	2421
1	112561693	114451307	0.000306225	0.00918591	-5.64159e-05	0.64403	2624
1	115879821	116884431	-9.25102e-05	0.00479614	-4.72921e-05	0.877228	1567
1	114451386	115878242	0.00126821	0.00790327	0.000190887	0.0764874	2184
1	116884519	118837474	0.000180642	0.00335912	-7.98583e-05	0.791776	2317
1	118837888	119792751	-0.000125608	0.0102316	-3.00216e-05	0.814546	1688
1	119793605	120347239	-0.000303749	0.0056633	-2.38955e-05	0.51288	858
1	120347632	144993501	-0.000198665	-0.00141943	8.61821e-06	0.329199	195
1	144998563	147347713	0.000365573	0.00436537	-2.07564e-05	0.517467	1773
1	151832901	152535021	0.000188528	0.0024155	-2.62284e-05	0.585797	971
1	147348339	151830844	-0.000372768	0.00326503	0.000122162	0.532456	2301
1	152535586	153163377	-0.000117417	-0.000339843	-2.16888e-05	0.744359	971
1	153165450	154544651	0.00325193	0.0053409	0.00104781	4.65735e-05	1808
1	154547292	156334116	3.46699e-05	-0.00100876	0.000411964	0.957083	1665
1	156335111	157154186	0.000369163	-0.00319869	0.000106504	0.436892	1053
1	160649926	161973976	-0.000533986	0.000732874	0.000134644	0.392112	1921
1	158870085	160648549	0.000161013	0.000465886	6.02228e-05	0.843335	2584
1	161974584	162995355	3.00816e-05	-0.000279699	0.000156897	0.964617	1683
1	157154324	158867538	0.000165544	0.00567587	-5.29765e-05	0.836338	3470
1	164412847	165190876	0.000186988	0.00075854	2.72337e-06	0.765623	1150
1	163000394	164410254	-0.000339043	0.000325301	0.000168614	0.626584	2833
1	165191702	166363258	-0.000419883	0.0118747	-7.73454e-07	0.566265	2068
1	166364063	167158927	-6.30148e-05	-0.00256725	-4.15109e-05	0.918047	1745
1	167159608	168168773	0.000144063	-0.000594555	-3.3904e-05	0.821666	1415
1	168169452	169077127	3.03232e-05	0.000749687	4.74599e-05	0.966725	1707
1	169078572	169521853	-0.000106387	-0.00134297	1.22038e-05	0.755059	893
1	170375663	170914261	-0.000101399	0.00189914	9.13752e-05	0.808774	929
1	169522554	170372503	-0.00100217	0.0147784	8.98558e-05	0.0710283	2060
1	175385076	176416712	5.85925e-05	-0.00345391	-4.06653e-06	0.905882	1379
1	176418578	177431255	0.000695366	0.00633373	4.11163e-05	0.198873	1409
1	170915133	172647523	-0.000522553	0.00538454	0.000277113	0.500366	3252
1	177432237	178940717	0.00158835	0.00515853	0.000259176	0.0166668	2111
1	172648956	175384090	-3.97727e-06	0.000357597	6.28303e-05	0.995488	3552
1	178943012	179676274	1.02075e-05	-0.00283326	2.26894e-05	0.983917	1901
1	179678188	180567596	-7.63734e-05	-0.00259564	3.0651e-05	0.886642	1578
1	180568720	181311800	9.43552e-05	-0.000855188	2.52927e-05	0.837244	1116
1	181313404	182293001	-0.000204206	-0.000538534	2.25181e-05	0.71939	1469
1	182294372	183796074	-0.000496575	0.00948516	7.38826e-05	0.401485	2328
1	183796618	185511423	-0.000935407	0.0148597	0.000140075	0.199703	2260
1	189758772	190107648	-0.00017125	-1.36855e-06	-3.95585e-06	0.592129	848
1	191433917	192444256	4.75361e-05	-0.0027091	2.08862e-05	0.922253	1580
1	190107883	191432168	0.000283575	0.00136816	7.45032e-05	0.617617	2188
1	192452631	193504005	5.39942e-05	0.000867403	-1.48608e-05	0.902152	1190
1	185512838	187847742	-0.000105541	-0.00765254	5.03688e-05	0.891887	3634
1	187848898	189756187	4.81717e-05	0.00356517	-2.35826e-05	0.940817	3451
1	193505535	194000243	0.000144758	-0.00151508	5.18115e-06	0.720649	1065
1	194000953	194733444	-0.000115183	0.00283502	7.48895e-06	0.782431	1209
1	194734415	195155161	8.70479e-05	-0.00159365	-7.36171e-06	0.817101	1189
1	195155293	195995510	0.000201913	-0.00169158	-8.00146e-06	0.689038	1518
1	195995948	197309603	0.0001964	0.0100126	0.00018595	0.710775	1640
1	197310096	198540028	0.000202551	-0.00117037	0.000270342	0.713301	1644
1	198540418	199578700	0.000238206	-0.00388685	3.18156e-05	0.672594	1492
1	201070740	201365889	3.78352e-06	0.00240889	4.86219e-05	0.993657	729
1	199580285	201070422	0.000756141	0.00709597	0.000133193	0.319875	2804
1	201366509	202820077	-0.000487878	-0.00166535	3.47376e-05	0.516923	2162
1	202820815	203979519	-3.11888e-05	0.00459427	2.16136e-05	0.960458	1664
1	205459511	206705609	0.000893258	-0.00146173	6.90282e-05	0.130212	1063
1	203980019	205458538	-0.000286273	-0.00178743	6.67952e-05	0.70325	2445
1	206706419	208158787	0.000846657	0.000913631	7.58547e-05	0.194488	1930
1	210741816	211763053	-0.000560009	0.00537191	9.98029e-05	0.392274	1783
1	215129087	216672805	2.30913e-05	-0.00381111	-3.89371e-05	0.971058	1954
1	211763754	213578006	-0.00163398	0.0151092	0.000160254	0.0314781	2741
1	213578592	215128675	-0.000722133	0.00531038	0.000397498	0.371055	2551
1	216673326	217575665	-0.000206279	-0.00153735	0.000103343	0.784662	2011
1	208160220	210738604	-0.000349348	0.00669786	6.25821e-05	0.73051	4032
1	217577346	218860068	0.000772435	0.0118188	2.71963e-05	0.289781	2387
1	218860456	220068681	0.000548748	0.000588709	2.72726e-06	0.401929	2379
1	223630619	224434769	-0.000206298	-0.00111924	1.30679e-05	0.684831	1198
1	220069681	221856899	-0.000233539	-0.00238822	8.07816e-05	0.743665	2686
1	221857359	223630391	-7.14381e-05	0.0123195	2.81257e-05	0.923642	2519
1	226146348	226808294	7.92319e-05	0.00235908	-3.39755e-05	0.869838	933
1	224435934	226143348	-0.000106125	0.0024335	-2.95544e-05	0.873295	2416
1	228101119	229075210	0.000203678	-0.00207028	6.17512e-05	0.673928	1301
1	226808697	228100891	0.000840348	0.00147596	0.000102028	0.195914	2779
1	229076157	230477970	-0.00129045	0.0101102	0.000411249	0.160538	2123
1	230479324	231318678	-0.000164653	0.00502068	5.7429e-05	0.824023	1898
1	231321215	232382234	0.00142265	0.0114884	4.85113e-05	0.00974978	1610
1	232384356	232949914	-0.000396421	0.0132445	-4.05307e-06	0.46631	1181
1	232950888	233750725	-0.000346671	0.00167149	1.81842e-05	0.589003	1574
1	233753991	234206593	-0.00013202	0.00345751	8.26287e-05	0.788808	886
1	235773790	236536723	-0.00161313	0.011864	0.00013618	0.00189453	1379
1	234209087	235772624	0.000720362	0.000235974	0.000235166	0.362715	2592
1	236537770	237493854	-0.000214621	0.00312711	2.97733e-06	0.733172	1945
1	240563367	241178287	0.00108164	0.0158289	-2.11091e-06	0.0539822	973
1	239299272	240562764	-0.000563111	0.00980001	-1.44185e-05	0.483707	2367
1	241178944	241766551	7.38497e-05	0.0050482	-2.19081e-06	0.908693	1118
1	241768617	242697031	0.000117112	0.0174054	4.12045e-05	0.880844	2062
1	242700803	244105053	0.00015207	-0.00426744	2.02813e-05	0.799389	1702
1	244106113	244927751	0.000748121	2.95963e-05	7.00982e-05	0.206185	1392
1	237495080	239297872	-0.00034229	0.0127041	-1.40064e-05	0.714037	3777
1	246606926	246989171	0.000242742	8.71617e-05	3.05433e-05	0.593671	811
1	246991094	247838628	-0.00080104	0.00740639	0.000844791	0.302444	1945
1	247838870	248585259	-9.32805e-05	-0.00191089	-1.49181e-06	0.845121	1525
1	248586307	249240540	-0.000252556	0.00257645	-3.49378e-06	0.228842	246
1	244929262	246606531	0.00015153	0.0079217	-7.19833e-05	0.858277	3381
2	1159982	1681720	-0.000373806	0.00171636	-3.06435e-05	0.446769	1404
2	11320	1158981	0.0011252	0.00814793	0.000274028	0.095242	2792
2	1683187	3003071	0.00085776	0.00225689	3.47956e-05	0.347039	2664
2	4148784	5017172	-0.000137853	-0.0044956	6.12269e-05	0.81453	1731
2	3003472	4148069	0.000474201	0.00102424	-1.66175e-05	0.55	2564
2	5118816	6361343	-0.00116819	0.0213614	6.07629e-05	0.147629	2360
2	6363082	7322437	-0.000990573	-0.00237195	-1.26771e-05	0.171151	1989
2	7323039	8980346	-0.000307247	0.00581204	-7.04983e-06	0.679623	2281
2	10442541	10879340	-7.19741e-05	6.01944e-05	2.11018e-05	0.872469	1070
2	8980472	10440987	-0.000464447	2.15138e-05	2.55465e-05	0.553376	2929
2	10881867	11652586	-0.000527516	0.00460072	-3.47706e-06	0.376773	1769
2	11652795	12720977	8.52923e-05	-0.00689074	6.98463e-06	0.920533	1968
2	14649571	15720775	-3.44244e-05	0.00241064	1.10892e-05	0.94354	1837
2	15721423	16549199	5.33255e-05	-0.00495999	4.73005e-05	0.93417	1458
2	18344821	18646822	-0.00016847	-0.000626783	-1.73568e-05	0.578648	577
2	12723749	14648908	0.000173457	0.00484071	-2.37797e-05	0.808667	3643
2	16549538	18344242	-0.000544137	0.00452768	5.02121e-05	0.464304	2888
2	18647868	20059542	-0.000203005	0.00754376	-9.93991e-06	0.779391	2625
2	22428680	23855977	0.000349648	0.00980815	9.07576e-06	0.641506	2160
2	23857184	25485735	0.000625733	0.00796657	0.000162856	0.26193	2449
2	25486770	26894217	0.000144834	-0.0011185	-3.45045e-05	0.794076	1600
2	20062043	22427190	0.000769755	0.0208249	-1.3917e-05	0.347806	3198
2	26894589	28597305	-0.000557196	0.00577776	6.39889e-05	0.266614	1743
2	28597624	29484922	-0.000700305	0.00173852	7.16917e-05	0.235631	1641
2	29486078	29987735	-0.00018345	-0.00281465	-3.04717e-05	0.73037	1111
2	29988753	31009977	8.12524e-05	0.00314925	1.54082e-05	0.897405	1856
2	31010212	32489851	-0.00020293	0.00251052	-6.37241e-06	0.739281	2163
2	32493210	33361425	6.7613e-06	-0.00144508	1.8216e-05	0.990813	1305
2	33362643	34279720	8.1366e-05	-0.00406474	8.09298e-05	0.909465	2164
2	35608923	36121342	-0.000323452	0.00685692	5.09686e-05	0.508024	1667
2	34280335	35607183	0.000264211	0.00517454	-6.1942e-05	0.702865	2716
2	36122006	37004185	-0.000580598	0.00390145	0.000143922	0.425238	1924
2	38882577	40077971	0.000448443	0.00428401	3.4157e-05	0.306275	1266
2	40080343	40625847	-0.00036916	0.00535535	-1.79734e-05	0.460154	1141
2	40626336	41381901	-8.1222e-05	-0.00177228	-2.94179e-05	0.853271	1229
2	37008066	38882278	0.00018661	-0.00823075	-3.75292e-05	0.838676	3412
2	41382889	42087411	0.000102973	0.00325959	-3.14956e-05	0.839991	1650
2	42088016	42947335	-0.000528305	0.00635126	4.36595e-05	0.330776	1635
2	42949616	43307776	-0.000175307	-2.98908e-05	0.00010089	0.749642	877
2	43309247	44048346	-7.51567e-05	-0.00143511	0.000333643	0.885424	1362
2	44049120	45194289	8.8979e-05	0.0074749	3.05831e-05	0.890875	2098
2	45195022	45562814	-0.000366825	0.00352888	-1.56404e-05	0.573778	919
2	47052788	47782756	-0.000436178	0.0147631	2.27477e-05	0.505441	1460
2	45563613	47052067	-0.000395	0.00694459	0.000107711	0.665799	2854
2	47782836	49112501	-0.000477345	0.00519169	2.53945e-05	0.50236	2489
2	50758657	51667413	-0.000146897	-0.000624612	-3.61901e-05	0.78458	1635
2	53352175	54599930	-0.000216811	0.00403316	6.14277e-05	0.751101	2340
2	49113132	50757671	-0.000192696	-0.000834664	1.08824e-05	0.812052	3474
2	56160647	56599354	-0.000317454	0.000947598	1.74984e-05	0.542658	752
2	51668142	53351493	-4.26037e-05	-0.00368173	-2.1637e-05	0.959152	3487
2	54600556	56158646	0.000266155	-0.00499261	4.50162e-05	0.735889	2882
2	56600739	57938354	-0.000372811	0.000282769	6.86785e-06	0.569861	2833
2	64626895	65226463	0.000237807	-0.000709275	-1.86164e-05	0.589694	840
2	60449710	62420656	-0.000190048	-0.00440205	7.42394e-05	0.776286	2538
2	57939866	60449069	-6.23026e-05	0.00524201	0.00017835	0.944866	3331
2	62425639	64623935	-0.000343247	-0.000504217	0.000152523	0.619342	2704
2	65228236	66374803	6.96594e-05	0.00303268	0.000124536	0.912494	2016
2	67981487	68871573	-0.00016877	-0.00239436	6.79716e-05	0.74769	1538
2	66375016	67978287	0.000320844	-0.0054366	8.2754e-05	0.689037	2831
2	70756057	71704491	-0.000782674	0.00116011	7.56672e-06	0.230364	2021
2	71704844	73172972	0.00074551	-0.00230111	0.000223844	0.186582	1678
2	68871710	70753882	0.000226372	0.00450149	0.000123191	0.74699	2908
2	73174848	74121000	-1.80597e-05	-0.00018536	1.6543e-05	0.959816	1135
2	76616819	77384991	-0.00049358	0.0110051	-4.06065e-05	0.389129	1746
2	80804991	81588311	-0.000175036	0.0017795	1.12496e-05	0.678876	1184
2	74121278	76615798	0.000698622	-0.00408037	-1.63003e-05	0.433087	3960
2	77386522	79007966	-0.000380297	0.00502607	6.52423e-05	0.597848	2996
2	79008155	80804284	0.000224278	0.0072564	1.93914e-05	0.814688	3466
2	83604796	85283713	-7.50047e-05	0.00101924	1.17074e-05	0.889235	2197
2	85284353	86559358	2.34912e-06	0.00217004	0.00019216	0.99724	2274
2	86562902	89135764	0.000348475	0.00084633	2.83653e-05	0.545962	1726
2	81588482	83604057	0.000160614	-0.00197907	-4.14364e-05	0.793878	4115
2	92324281	98790763	0.000344099	-0.00142306	5.91922e-05	0.493762	1674
2	98791433	100195879	0.000263985	0.00325312	1.28802e-05	0.559252	1819
2	100197638	101338509	-0.000195985	-0.000476751	5.50003e-06	0.714751	1971
2	102688495	103262415	-9.60235e-05	0.00562603	0.000217351	0.831769	1390
2	101338644	102688272	0.000246602	-0.000689262	0.000331698	0.719633	2357
2	103264434	104481488	-9.0623e-05	-0.00140388	9.19219e-06	0.837983	1295
2	104485456	105871610	0.000654	-0.000601038	0.000111161	0.264289	1722
2	107406885	108427822	-0.000133387	0.00110285	3.6939e-05	0.800058	1950
2	108427959	110109210	0.000261096	0.00106292	6.95466e-05	0.670066	2495
2	105872982	107406122	-0.000801773	0.00706606	-4.97273e-05	0.364562	3183
2	110109222	112924907	0.000255416	0.00172402	0.000200298	0.678192	2018
2	112924973	114846282	0.00122775	-0.00183226	0.00160456	0.172401	2935
2	116772945	117727045	-0.000114205	0.000309786	-2.82994e-05	0.799616	1807
2	114848115	116770829	-5.74222e-05	0.0071196	9.02067e-05	0.932867	2638
2	119581439	121070811	0.00102018	0.0110073	7.45806e-05	0.105668	2023
2	117728904	119581280	0.000145435	0.000529033	5.59213e-05	0.851241	3022
2	121073253	123241656	-0.000432096	0.00560511	-8.90424e-06	0.561044	3114
2	124733246	125735879	0.000100327	0.00106235	-4.68747e-05	0.872191	1907
2	123244233	124730999	-0.000607622	0.00211112	4.80791e-05	0.333063	2909
2	129312188	129864416	-2.07774e-05	0.00562598	4.36651e-05	0.962557	1070
2	129864730	131463038	7.54393e-05	0.0105224	-4.65294e-05	0.892746	1741
2	125741434	127372889	0.000196074	-0.00021084	-2.44345e-05	0.761638	3230
2	131466136	133030349	-5.11116e-05	-0.000212427	-2.84575e-05	0.891214	1139
2	133034031	133950661	0.000208374	0.000912068	-8.68212e-05	0.738106	1439
2	127374341	129310292	0.000229621	0.0151299	-2.8101e-05	0.789314	3798
2	138620371	139412389	0.00033758	0.00279105	-2.20432e-05	0.442595	1090
2	136825272	138619715	0.000477569	0.00699093	-1.3121e-05	0.520826	3246
2	140902383	141803496	-0.00023436	0.010335	3.19507e-05	0.702429	1911
2	139413312	140902261	-0.000318844	0.00548635	-1.58262e-05	0.649326	2837
2	133951544	136822267	2.65572e-05	-0.00111276	0.000498502	0.973377	3814
2	143255262	145301314	-0.000161771	-0.00228962	7.02341e-05	0.801753	2236
2	145303576	147252762	-0.000924629	0.000362886	2.89149e-05	0.145366	2042
2	141803602	143254981	-0.000144308	-0.00137556	2.18835e-05	0.856212	3137
2	147255216	149268931	-5.41034e-05	0.000373256	0.000102454	0.92271	2119
2	152491269	153369892	0.000194749	-0.000595348	2.92975e-05	0.649627	1237
2	151191481	152490219	-0.000202879	-0.00257912	7.61636e-06	0.750346	2157
2	149270710	151184680	-0.000403875	0.01131	4.76883e-05	0.554343	2586
2	153371042	154414456	0.000186586	0.00578468	-5.23413e-05	0.775338	1921
2	154415112	155208173	0.000523561	0.00189407	9.76987e-06	0.265054	1437
2	155209736	156568446	0.000465178	-0.000529795	1.36796e-05	0.421296	2112
2	156568806	158165818	-5.28006e-06	-0.00524249	-3.01264e-05	0.993252	1747
2	158173710	159574883	0.000295852	-0.000935354	-3.24559e-05	0.621456	1880
2	161078891	163358537	5.63798e-05	0.000333553	8.49861e-05	0.925243	2542
2	163359084	165200324	-0.000124593	0.0047508	3.4536e-05	0.832681	2021
2	159575554	161077823	0.000351289	0.00213288	0.000102628	0.597814	2793
2	167123247	168427789	-0.000247734	0.0155089	-2.01038e-05	0.629384	2194
2	168431583	169176766	-0.000556167	0.000398273	0.000103182	0.299528	1235
2	165202539	167120956	-0.000724087	-0.000848009	9.80286e-05	0.345916	2921
2	170973461	172086127	-0.000173288	0.00174529	-2.86056e-05	0.775899	1899
2	169178092	170973262	0.00053483	-0.000574609	7.94171e-06	0.478181	3191
2	172088943	173586201	-8.05856e-05	0.00868411	-5.49531e-05	0.904558	2668
2	175586510	177326682	0.000316285	-0.00105276	-3.09643e-05	0.631987	2488
2	173588663	175585616	0.000441115	0.0162474	0.000109892	0.603189	3024
2	177327202	178551958	-0.000547044	-0.00149833	3.77567e-05	0.37115	1986
2	180139219	180661233	-0.000367064	0.0180506	1.3058e-05	0.536778	1270
2	178552788	180138313	-0.000574806	-0.00113968	0.000109613	0.369651	2413
2	180662102	181627195	-0.000840265	0.00911538	4.10513e-05	0.156368	1839
2	181628139	182840114	-0.00016211	0.00366684	-2.18244e-05	0.750425	1665
2	184443166	185277576	0.00016591	0.00155255	2.79418e-05	0.721199	1738
2	182845657	184442530	-0.000553647	-0.000280585	4.37879e-05	0.415649	2685
2	185279087	186731282	-0.000117729	-0.00285085	3.68391e-05	0.808474	1955
2	190797341	191870624	0.000270561	0.00505421	-2.06195e-05	0.552392	1582
2	186731309	188540877	-9.33472e-05	-0.000585242	3.17013e-06	0.869822	2702
2	191873553	192695107	-0.000267598	-0.000447888	1.91541e-05	0.586702	1023
2	188542361	190794689	0.000107679	-0.00307722	1.44238e-05	0.849801	2438
2	197308707	198140953	0.000107068	-0.00117531	-3.03395e-05	0.795825	1096
2	192696255	195109845	0.000544064	0.0163709	4.8853e-06	0.250329	2083
2	200504209	201571624	-0.000271228	0.0128402	-9.3285e-06	0.600197	1361
2	195117932	197307918	0.000765171	-0.00145108	5.07308e-05	0.216997	2403
2	201572564	202829668	-0.0013053	0.011118	0.000280159	0.0147736	1325
2	198141746	200498970	-0.000559332	0.00359364	1.55217e-05	0.317078	2269
2	204815902	206043539	7.58932e-05	-0.00061491	1.27782e-05	0.908478	1674
2	202830132	204814896	-0.000405329	-0.00163835	0.000338492	0.486863	2155
2	207722425	208639154	-0.000429743	0.00943092	-3.74985e-05	0.462128	1500
2	206045927	207721890	0.000250679	0.00718851	-5.66817e-05	0.738122	2539
2	208641174	209940909	0.000387393	0.00979988	2.93689e-05	0.495739	1871
2	209941332	210832981	-6.89031e-05	0.000634336	4.79735e-07	0.876396	1599
2	212377759	212845716	-0.000121912	0.00349831	-4.24454e-05	0.80214	1137
2	216449570	217184275	5.42031e-05	0.000751283	-4.86614e-05	0.925433	1196
2	210838781	212377672	-6.81312e-05	-0.00252942	0.000453179	0.921814	2460
2	215006557	216448007	-5.32598e-05	0.00143192	0.000319142	0.939726	2347
2	218616633	219671910	0.000253581	-0.00136117	3.26364e-05	0.552598	1276
2	217184715	218615634	0.000562729	0.00714123	5.9578e-05	0.419302	2087
2	212845994	215005050	0.000222176	0.0098207	3.06201e-05	0.765344	3768
2	219675067	220774229	-4.74217e-05	0.00315435	2.7043e-05	0.925403	1332
2	220775971	221445218	5.54477e-05	0.000300416	-1.36855e-05	0.912701	1571
2	221445953	222985126	0.000636099	0.00265136	4.27154e-05	0.367648	2129
2	222985611	224002780	3.11304e-05	-0.00706896	-8.97875e-06	0.958069	1862
2	227532464	228456451	0.000287091	0.000647263	6.67166e-07	0.594733	1721
2	229368812	230282624	-0.000634115	-0.00527906	0.000145923	0.283901	1665
2	225833758	227531180	0.00115168	0.00255767	0.000232611	0.0701159	2772
2	228457117	229368530	-0.000599809	-0.00101024	-7.15417e-06	0.333746	2175
2	230283310	231322125	0.000366238	0.000589123	-4.45879e-05	0.544137	1884
2	224003069	225832409	-0.000217008	0.00600816	0.000200165	0.77996	3249
2	233968153	234699046	0.000633253	0.00108349	0.00012439	0.182736	1150
2	232791948	233964632	-9.73361e-05	0.00261154	5.88284e-05	0.882952	1990
2	231322831	232790491	-5.77953e-05	0.00652125	5.83331e-05	0.940382	2512
2	234699366	235626316	0.000605877	0.00221182	6.57615e-05	0.435247	2091
2	235627087	236619385	-0.00037108	0.00431388	-1.68912e-05	0.648256	2170
2	238209871	239122917	0.000400954	-0.00179005	4.34246e-05	0.538161	2026
2	239123082	239801883	0.000579956	-0.00322673	9.33572e-05	0.279913	1367
2	236619713	238209382	9.45523e-06	0.0184312	-0.000117794	0.989638	2571
2	239832097	240325991	-0.000192491	0.00614207	5.1074e-05	0.74929	1115
2	240327154	240961852	0.000335495	-0.00264131	6.53237e-05	0.630604	1555
2	241909927	243185680	0.0015751	0.0106364	0.000853156	0.0138205	1553
2	240962194	241907076	-0.000710005	0.00382776	-5.56414e-05	0.353714	2380
3	1129028	1527748	4.32531e-05	-0.00112831	1.45264e-05	0.9441	1252
3	60197	1128944	-0.000733955	0.0129075	0.000110264	0.331643	1983
3	2423999	2769230	-0.000369625	-0.00223092	-3.38824e-05	0.492289	804
3	2769392	3364279	0.000714599	0.0225871	7.17422e-05	0.385392	1553
3	1528147	2423237	0.000268001	0.0028109	0.000101935	0.741927	2584
3	4430848	5564422	-0.000541772	-0.00384179	4.65071e-05	0.537907	2147
3	3364442	4430024	0.000368982	-0.00157332	-8.35373e-05	0.594412	2378
3	5565384	6421659	0.000469977	-0.00098796	7.47633e-05	0.539698	2086
3	7509715	7991133	-0.000147599	-0.00202721	-3.08701e-05	0.778538	1465
3	6422814	7509288	-0.000146428	0.0044393	-0.000102704	0.83294	2220
3	10526803	11220278	0.000585785	0.00756757	-5.71054e-05	0.368829	1204
3	9195331	10526438	0.00104177	0.00315397	0.000323827	0.123063	2126
3	7991981	9194649	0.000259079	0.0108942	-6.85044e-05	0.753001	2597
3	12859004	13523338	0.000817065	-0.00174249	0.000165185	0.144108	1396
3	13524741	14309204	0.000267709	-0.00311885	9.04006e-06	0.654078	1493
3	14309548	14816364	0.000663508	0.00625588	-4.06495e-05	0.29735	1063
3	11221721	12858028	-0.000363487	0.00392602	0.000239893	0.621909	2735
3	18457304	18886128	-0.000123227	-0.000633835	-2.96701e-05	0.734671	858
3	16662488	18454062	0.000168846	0.00208659	-2.67295e-05	0.795571	2288
3	20753368	21522703	-0.000391563	0.00313413	1.23122e-05	0.536862	1769
3	14816745	16661587	-0.000300365	0.00660728	-9.30207e-06	0.709974	3245
3	21523116	22102707	3.92545e-05	0.0117129	-2.45658e-06	0.952256	1914
3	18886158	20752492	0.000758718	0.0117217	0.000139249	0.313974	2877
3	22103146	23122359	0.000302609	0.00793035	-1.1272e-06	0.651669	2041
3	23123318	23802647	4.16002e-05	-0.00242756	3.96135e-05	0.934762	1426
3	25460109	26392563	0.00030809	-0.00366526	5.00236e-05	0.450062	976
3	26393305	27606695	1.79413e-05	0.00844633	1.15066e-05	0.975897	2415
3	30717661	31720982	0.00050502	-0.00308428	4.8198e-05	0.363476	1605
3	23803541	25459497	-7.84744e-05	0.0052593	7.60591e-06	0.933559	3327
3	29409589	30716602	0.000107663	0.00432452	-4.56482e-06	0.900802	2678
3	27609447	29409547	0.000259903	0.00437008	5.86661e-06	0.764694	3085
3	33012981	33986974	0.000373148	-0.000867585	2.74488e-05	0.481595	1456
3	31721774	33011510	-0.00024736	0.0118753	7.0806e-05	0.757077	2309
3	33988115	35241960	5.60426e-05	0.00365566	-6.31139e-05	0.930644	2219
3	35243764	36481385	0.00072914	0.00806501	0.000192981	0.267156	2029
3	38080101	38723967	0.000149612	0.00521222	-2.93197e-05	0.714296	953
3	36484375	38078255	0.000634444	0.00195525	-1.08822e-05	0.314736	2037
3	40660283	42184173	-0.000219293	0.00643255	2.88134e-08	0.652824	2030
3	38724849	40649760	0.00012339	0.000620683	-1.88116e-05	0.858221	3096
3	46657428	48525955	-0.000527341	0.00215153	0.000102893	0.199149	1485
3	45165430	46657162	-0.0014029	0.0118602	0.000153912	0.0645104	2956
3	52215002	54078568	-0.000215382	0.00484576	0.000304268	0.747003	2321
3	48531227	52214640	9.25971e-05	0.000780685	6.92084e-05	0.861272	2663
3	42184361	45162316	-0.0007501	0.0132843	9.04487e-05	0.370665	3877
3	58067795	58700675	0.000300391	0.00390285	0.000159631	0.509172	1404
3	54080241	55731145	-0.00110639	0.0069837	8.88294e-05	0.238775	3039
3	60347701	61277928	-0.00021214	0.0117279	-6.28911e-05	0.764427	2086
3	62882619	63504979	-0.000405475	-2.24922e-05	-1.76164e-05	0.393734	1185
3	58700802	60347135	-0.000544226	0.00903804	9.33808e-05	0.575898	3096
3	55733390	58063819	0.000297075	-7.24716e-05	6.18585e-06	0.7036	3655
3	63505191	64473972	-0.000685209	0.00320477	0.000120387	0.315459	1536
3	61279726	62881664	0.00062726	0.00235985	-3.64043e-05	0.489863	2794
3	64475164	65337581	0.000117086	0.00745417	0.000121843	0.872115	1880
3	65340365	66169323	-0.000476439	0.022901	3.27774e-05	0.468644	1291
3	66170253	67294968	-0.000136696	0.000416448	-2.74764e-05	0.827415	1770
3	70289919	71418327	-0.000242472	0.00367772	6.67528e-05	0.699598	1438
3	69205190	70288126	-0.000269575	0.0181483	4.9135e-05	0.652292	1938
3	75377075	76854466	0.00028046	0.015158	-7.45442e-05	0.598943	1410
3	67299401	69197507	-0.000453829	0.0074627	-2.8733e-05	0.566649	3240
3	76855676	77507524	6.39355e-05	-0.00213503	0.000120859	0.900572	1216
3	71421152	73238935	0.000948445	0.00346726	0.00023989	0.298006	3023
3	77508835	79022673	0.000806056	0.0163209	0.000180335	0.248217	2085
3	73239448	75376291	2.21432e-05	-0.00214658	8.53008e-05	0.978799	3475
3	81190039	82446513	0.000272344	0.000620153	-2.9346e-05	0.556985	1602
3	82446746	83946780	8.88479e-06	0.00548953	-4.77459e-05	0.987513	2300
3	83947451	85090935	0.000386712	0.00590451	-6.0337e-06	0.473388	2168
3	79024541	81187867	-0.000378329	-0.000804241	-8.08324e-06	0.558427	3186
3	86736368	87407921	0.000309025	0.00110242	3.63721e-05	0.39998	1239
3	85093629	86734415	0.000510254	0.00316977	3.95432e-05	0.353081	2502
3	96058717	96677540	1.78217e-05	-0.00140426	1.55992e-06	0.946932	606
3	87408634	88725583	0.000251378	0.00409395	-1.7811e-05	0.658316	2615
3	88725754	94202010	2.55002e-05	-0.00290321	-4.06765e-05	0.964657	2422
3	96679063	98299365	0.000290634	-0.000746928	4.3462e-05	0.576356	2308
3	100591848	101808006	0.000409416	0.00326434	4.56601e-05	0.4531	2215
3	103025715	103698105	-0.00050195	0.00360838	1.36225e-05	0.245178	1427
3	101808379	103025517	0.000251148	0.00999296	-2.70527e-05	0.607486	1942
3	94202771	96056259	-9.93361e-05	-0.000898032	2.72156e-05	0.867748	3522
3	98300731	100591006	0.000705757	0.00555789	2.79406e-05	0.289888	3302
3	104580063	104878270	1.9286e-06	-0.000423314	-3.05456e-06	0.99586	805
3	103700909	104579408	-0.00039245	0.00568029	-4.56846e-05	0.473604	2054
3	107730020	108635884	7.62532e-05	0.00224932	7.13738e-05	0.876942	1491
3	106332831	107729547	-0.000531202	-0.00291493	-4.51786e-06	0.437676	2092
3	104879008	106330349	0.000241662	0.00939881	6.41581e-05	0.731943	2474
3	108636466	109961316	7.96848e-05	0.00315842	-2.46692e-05	0.888082	2296
3	109962369	111416310	0.000198978	0.00336842	-3.71771e-05	0.694012	1799
3	111416451	112182995	8.62725e-05	0.003834	7.22693e-06	0.873513	1861
3	112183360	113323793	-0.000218881	-0.00320563	-1.66696e-05	0.706261	1749
3	113324119	115280312	0.000519153	0.00172913	-6.32855e-05	0.440342	1935
3	115282058	116450487	-0.000583695	0.00979748	6.25808e-05	0.352376	1890
3	120521733	121335461	8.9721e-07	-8.81438e-05	-2.0613e-05	0.997937	1231
3	116452274	117998840	0.00123908	0.0152405	-2.88317e-06	0.131773	2740
3	122693533	123196819	-0.000193616	0.00229804	0.000105189	0.639322	754
3	121336367	122692039	0.000464352	0.00194097	0.000324334	0.467858	2513
3	125876862	126213162	-0.00133072	0.00565215	0.00020149	0.0021508	877
3	123200440	124677278	0.000223237	-0.00524298	1.89031e-05	0.738882	2207
3	124678230	125875831	7.52424e-05	-0.00194901	9.99732e-05	0.902369	2407
3	126213467	127471230	-0.000118064	-0.00629285	-6.53168e-06	0.861174	1977
3	130244120	131373405	-0.000430465	0.0273156	5.14469e-05	0.31869	1372
3	118000136	120520317	-0.000222355	0.00345185	0.000175914	0.81057	4198
3	132117285	133128449	-1.51439e-05	0.00493001	0.000125751	0.978407	1835
3	131373740	132115911	-0.000662177	0.0054597	8.01374e-05	0.282371	2059
3	133129272	134383242	-0.0004708	0.0126289	1.31622e-05	0.470754	2096
3	137370076	138662229	0.000373488	0.00795094	4.35173e-05	0.454865	1521
3	127471641	130243259	0.00273399	0.00400645	0.000628611	0.000897213	3615
3	142864473	143494546	0.000606689	0.011826	9.72472e-06	0.350856	1184
3	138665796	140275652	0.00011091	0.00536337	2.99103e-05	0.881511	2605
3	145664135	146722271	0.00023816	-0.0017669	1.74247e-05	0.690206	2062
3	134385789	137369181	-0.00175766	0.00179882	0.0015039	0.044287	4125
3	146722383	148316359	0.000451083	-0.00601777	0.000140445	0.476137	2339
3	140276484	142863564	-0.000925877	-0.00156344	8.45638e-05	0.24479	3907
3	149994553	151178708	-0.000265746	0.0173076	0.000115957	0.695737	1699
3	151178836	151904190	-0.000286897	0.00386316	1.69653e-05	0.569287	1467
3	148316766	149988630	0.000721229	0.0261417	0.000391844	0.390308	2791
3	143495679	145663879	-0.000173947	0.00713962	-7.36385e-06	0.808444	3819
3	151905386	153054901	-0.000939567	0.00073001	2.90594e-05	0.115177	1792
3	153056839	154181836	-0.000130561	0.00192546	-8.21371e-06	0.838811	2336
3	156005905	157311596	-0.000860637	0.00136047	7.65677e-05	0.156014	2050
3	154183562	156005200	0.000608087	0.0118886	2.16431e-05	0.328687	2407
3	161524489	162065286	8.26732e-05	-0.00213128	-2.86867e-05	0.875391	1457
3	159274785	161523859	0.000381934	-0.00364256	0.00012917	0.570092	2989
3	157312028	159272972	-0.00039414	-0.0029539	-1.44742e-05	0.560647	3492
3	167117143	167912878	-0.000170698	-0.0026714	5.36168e-06	0.693422	1283
3	162067622	163250087	-0.000100976	0.00445829	-2.22202e-05	0.85971	2988
3	170159134	171311936	-0.00160113	0.00384742	0.000292643	0.0157559	1936
3	163251056	164816939	7.82184e-05	-0.00171299	4.51914e-05	0.893415	3236
3	167913564	170158128	-0.00057483	0.00863531	-1.24431e-05	0.465548	2851
3	172966405	174274308	-0.000254443	0.00549838	3.00001e-05	0.702322	1920
3	164820183	167116849	0.00059187	0.00410957	1.9926e-05	0.412807	3846
3	171312880	172965694	8.35675e-05	0.0109694	8.07131e-05	0.912694	2611
3	174275336	175049294	-0.000205454	0.012283	-1.30215e-05	0.740191	1701
3	176269091	177530606	0.000197894	0.0123668	3.45765e-05	0.789933	2368
3	175050262	176268375	-0.000285301	0.0162919	-0.000100628	0.629903	2172
3	181431571	182975975	-0.000238809	0.0047053	1.1874e-05	0.695329	1665
3	179366819	181426554	-0.000885411	0.00985798	-4.0216e-05	0.178135	2361
3	182976382	183762614	4.5873e-05	0.000609567	0.000121201	0.930004	1520
3	177531847	179359242	0.000259473	0.00983754	-1.53017e-05	0.733838	2859
3	186782999	187220633	-0.000849171	0.00528669	9.22484e-06	0.0665662	718
3	183762644	185262137	0.000442042	0.00911286	-1.34287e-06	0.572018	2381
3	187220777	188201380	-0.000317601	0.0195703	1.89208e-05	0.670101	1661
3	185263467	186780913	-0.000555214	0.00351205	0.00017923	0.538927	2428
3	188202550	189531496	0.000343363	0.000709863	8.23958e-05	0.648596	2103
3	190304172	190992002	-0.000362086	0.00585673	8.23871e-05	0.462344	1411
3	189531911	190303805	0.000297286	0.00826659	-8.01667e-05	0.643968	1827
3	191840983	192753870	-0.000389431	-0.00207207	-2.10556e-05	0.493041	1458
3	190993386	191840443	-8.96803e-05	-0.000952518	-4.05476e-05	0.873399	1982
3	193886289	194464791	0.00104968	0.00470864	0.000241756	0.0697516	1132
3	194465233	194756339	-0.000199905	-0.00228035	1.98276e-05	0.669184	890
3	192754177	193885973	-0.000192393	0.00664767	-3.6325e-05	0.798662	2137
3	194756597	195854787	0.000374449	0.00639803	1.70949e-05	0.518193	1516
3	195855401	196414159	0.000307527	-0.00120865	0.000321628	0.556432	980
3	196415355	197962382	-0.000120549	-0.0032841	8.51365e-05	0.860386	2395
4	10642	685993	0.000163841	0.00256072	-1.81082e-05	0.597075	759
4	686563	1422863	-0.000153262	0.00637423	2.54857e-05	0.769147	1525
4	3613164	4263579	0.000134846	0.00611584	-3.04375e-05	0.74973	544
4	4264705	5044744	-0.000126894	-0.00478545	7.96106e-05	0.866002	1871
4	5047695	5971152	-0.000320953	0.0100045	-8.99655e-05	0.688222	1819
4	1478711	3612028	2.36547e-05	0.010182	0.000505267	0.975772	2951
4	5971634	7135912	-0.000691735	0.00249163	7.82648e-05	0.413456	2155
4	8055323	9408136	-0.000652251	0.0110289	8.57061e-05	0.334443	1477
4	7136158	8054472	-0.00100839	0.00387577	0.000355433	0.306858	2893
4	12201002	13002341	0.000240672	0.00302862	6.62698e-07	0.632982	1828
4	9408158	10696229	-4.32472e-05	0.0074737	-3.63552e-05	0.948342	2845
4	13002905	14394452	0.00106133	-0.00107014	8.04376e-05	0.157686	2428
4	15850685	16520118	-0.000490678	0.00315502	0.000128203	0.388583	1336
4	10696913	12198579	0.00073502	0.000933559	3.6738e-05	0.340911	3257
4	14394902	15849986	0.000644623	0.00323564	0.000154384	0.362551	2616
4	20084563	21292213	-0.000418057	-0.00222368	9.05158e-05	0.52164	2420
4	21292651	22393873	0.000342432	-0.00433706	-2.50472e-05	0.55725	2076
4	18752722	20084049	0.000158624	0.0031343	-5.28472e-05	0.806936	2922
4	22395570	23563570	0.000623436	0.00985136	-6.02355e-05	0.279485	1695
4	16521003	18752293	-0.000297258	-0.00564687	0.000409167	0.711366	3628
4	23563931	24992827	-0.000843282	0.000151431	1.78717e-05	0.264184	2572
4	24993167	26468997	-9.08924e-05	0.0105115	3.46261e-05	0.909561	2449
4	26473220	27903383	-0.000377984	-0.00279361	-7.54998e-06	0.580816	2172
4	27904556	28871862	0.000182143	-0.00214627	-8.49007e-07	0.757804	2172
4	31740009	32592949	0.000208089	0.00272713	7.75926e-06	0.665359	1868
4	32593453	33640100	0.000272235	0.0128503	1.02881e-06	0.490964	1427
4	30453619	31739254	-0.000292944	0.0041884	-2.1148e-05	0.658245	2501
4	28872833	30453156	-0.000766437	-3.5983e-05	3.47394e-05	0.252186	2871
4	33640864	35150284	0.000280403	0.00162066	-1.63121e-05	0.546489	2295
4	37536119	37886455	-0.000123668	-0.00144295	-2.36548e-05	0.799605	858
4	35151237	36301997	-0.000344087	0.00254956	1.10897e-06	0.533374	2614
4	40200304	40869208	-0.0013551	-0.00248736	0.000194899	0.0533734	1277
4	37887735	38974458	-0.000209603	0.00794638	0.000532958	0.792553	2313
4	36304377	37534798	0.000667826	-0.00144643	1.69949e-05	0.371057	3210
4	38976533	40199852	-0.00141516	0.00901368	0.000196265	0.0229159	2264
4	42662718	43962569	0.000302938	0.0102688	-5.39516e-06	0.61182	2431
4	40870402	42662283	0.000106676	0.0031117	1.94234e-05	0.895103	3168
4	47544012	48226267	5.92496e-05	0.00360892	1.14936e-06	0.888889	1256
4	43963518	45187835	0.000184851	-0.00110091	1.37589e-05	0.749746	2615
4	48227642	53412129	-0.000133729	-0.00298674	5.57253e-05	0.754612	1656
4	45188855	47543891	-0.000872962	0.00125108	6.43125e-05	0.18799	3136
4	58697912	59358251	1.48807e-05	0.00844165	4.93386e-05	0.971927	1397
4	53413674	55202613	-0.000712759	0.0039218	-5.67894e-06	0.262151	2581
4	57420107	58696072	0.000769379	0.00230889	1.97523e-05	0.343827	2795
4	59358729	60145179	9.59887e-05	0.00574293	3.83241e-06	0.842155	1914
4	61372415	61872517	0.000289652	-0.000318532	-5.44258e-06	0.47061	1195
4	60145181	61371992	4.21919e-05	0.000250987	3.07766e-05	0.940366	2365
4	64118963	65300308	-9.55215e-05	-0.00289182	-9.08614e-06	0.817377	1557
4	65302153	65561957	-0.000174755	0.000609165	-8.74439e-06	0.555656	839
4	55202697	57418400	0.00026475	0.00467712	0.000100174	0.758898	4049
4	68059850	68455531	6.63265e-05	0.00204765	-2.95022e-05	0.850945	852
4	65562213	66598615	0.000779981	-0.000633053	0.000143259	0.19364	2124
4	68456074	69954151	0.000361664	0.00313764	1.60378e-05	0.373302	1498
4	66599449	68058793	-4.94111e-05	0.00145381	-2.75688e-05	0.936865	2624
4	61872656	64117718	0.000368409	0.00132078	6.28437e-05	0.610221	3740
4	69954297	70517143	-0.000202874	-0.00171064	6.39613e-06	0.621865	1608
4	71518346	72415556	-1.45498e-05	-0.00204079	1.59762e-05	0.955827	389
4	75198158	75547845	-0.000130396	-0.000279312	7.20395e-06	0.658095	504
4	70517792	71516586	0.000444233	0.0056938	-4.67851e-05	0.409985	2442
4	75555658	76283179	-0.000155862	0.00835118	4.41467e-05	0.756291	1416
4	76284248	77128724	1.72737e-05	0.00438517	8.81523e-05	0.969928	1899
4	78333798	79469226	-0.000209663	0.00238436	-1.17333e-05	0.711031	1920
4	72416258	75196731	-0.000582677	0.00187698	8.33886e-05	0.394588	3267
4	77129568	78333381	0.000115228	-0.000825733	-5.52609e-07	0.85823	2630
4	80995881	81978151	-0.00038052	-6.55433e-05	9.87029e-06	0.378075	1062
4	79470550	80994124	-0.000198607	-0.00318723	-3.84292e-05	0.744878	2092
4	81979993	83012967	-0.000607448	-0.00157439	0.000145406	0.257063	1622
4	83017789	83994716	0.000104377	0.00476919	0.00015749	0.842078	1645
4	83998014	85080933	1.12331e-05	0.00193391	-5.82797e-05	0.983308	1856
4	89238369	90126190	0.000110844	0.0106141	-3.00162e-05	0.832791	1435
4	87980748	89236855	-0.00175287	0.00238613	0.00044074	0.0150197	2462
4	90126331	91453993	2.34707e-06	0.0111849	-2.00842e-05	0.996878	1948
4	95596744	96181408	0.000162193	0.000711813	-1.39963e-05	0.709944	996
4	96182669	96464931	7.87748e-05	0.00392848	-1.1808e-06	0.837492	567
4	94230511	95596188	-0.000230419	0.00562266	-3.38291e-05	0.693014	2141
4	85081980	87980070	-0.000780874	0.000855509	2.66642e-05	0.278067	3900
4	99423280	100322786	1.15688e-05	9.75913e-05	0.000258637	0.983196	1730
4	96466095	97911191	-0.000115626	-0.00753292	-1.30742e-05	0.84912	2672
4	97911459	99422081	9.80217e-06	-0.00249497	-3.19898e-05	0.983297	2554
4	91456722	94229509	-0.000761174	0.000223547	-2.25597e-05	0.342918	3774
4	103388441	104802530	-0.000226949	0.00350761	2.96123e-05	0.62955	1951
4	100323029	101897750	-0.000819391	4.92143e-06	8.53228e-05	0.228607	2800
4	101898276	103387944	-2.62465e-06	0.00254279	0.000157397	0.996667	2465
4	104803329	106479425	-0.00116006	-0.00018069	0.000277983	0.0658094	2199
4	106482185	108468632	0.000642058	0.00461842	7.78131e-05	0.273361	2658
4	108469756	109979131	-9.62319e-05	0.00263986	9.35136e-05	0.878206	2501
4	117275542	118219755	1.2431e-05	0.00765974	-4.67994e-05	0.980834	1950
4	109980374	112204254	2.38405e-05	0.00218726	-0.000148963	0.977084	3379
4	121393020	121973864	8.15573e-05	0.00432313	5.01662e-05	0.855645	1471
4	112204259	114902479	-8.6638e-05	0.00570495	4.86689e-06	0.920084	3928
4	119946706	121391843	-0.000302609	0.000235175	2.68253e-05	0.606465	2630
4	118220292	119945314	0.000283299	-0.00051723	-4.57707e-05	0.686528	3195
4	114904730	117275534	1.31209e-05	-0.0021971	2.90805e-05	0.984931	4195
4	121976226	123561869	-0.000263989	-0.00227464	0.000137744	0.702247	2790
4	125863974	127236805	0.000395683	0.0200309	9.19436e-05	0.589558	2668
4	129514448	130364383	0.000200346	-0.00477284	3.35277e-06	0.706263	1357
4	130364741	130949530	-0.0007331	0.00176114	7.85409e-05	0.0460542	964
4	127237363	129514427	-2.20979e-05	-0.00226994	3.0016e-06	0.972995	2767
4	130950008	131948861	0.000448953	-0.00110309	3.52171e-05	0.414616	1968
4	123563078	125863762	0.000282554	0.00198713	1.32966e-05	0.737059	3964
4	131951466	133741365	0.000284034	-0.000665954	-1.44863e-05	0.643562	2995
4	137247703	137987679	0.000636453	0.00216253	5.80618e-05	0.239595	1822
4	135749591	137247266	-0.000181318	0.000824651	-6.44191e-05	0.772583	2593
4	139115093	139552965	-0.000125952	-0.00018411	1.69974e-05	0.791667	1031
4	133741753	135744132	0.000372283	0.000953702	8.87649e-06	0.563063	3338
4	137988838	139114529	-4.45127e-05	0.00731903	-3.91205e-05	0.945331	2284
4	139553359	140546206	-0.000343341	0.00170385	-4.10454e-05	0.523404	1488
4	140548713	141751418	0.000105883	0.0061771	0.000263657	0.877042	1628
4	141752960	142807957	-0.000545592	0.00631432	7.30656e-06	0.321254	1786
4	153233476	154947363	-0.000443262	-0.00308262	0.000139311	0.526259	2467
4	148053679	150632409	-3.50732e-05	-0.00266976	0.000187891	0.961008	3262
4	145024452	148047972	-0.00106431	0.00372691	0.000184474	0.187282	3541
4	142808503	145021868	-8.13811e-05	-0.00322326	-1.39778e-05	0.893917	3522
4	160357877	160822830	4.76488e-05	-0.00284774	3.10704e-06	0.893113	791
4	150634191	153226998	-0.000584181	0.00734679	0.000101927	0.428796	3283
4	154949091	156604003	-0.00101199	-0.00029397	0.00712427	0.475089	2849
4	160823065	161055488	0.000126605	-0.000579702	4.63322e-05	0.615721	344
4	156604173	158112985	0.000186356	0.000700747	3.2011e-05	0.812962	2873
4	161056173	161796696	-0.000243017	0.000158676	-6.73827e-05	0.672507	1707
4	161796755	162149858	-2.18317e-05	0.00149021	2.54511e-05	0.957755	1324
4	162151565	162629423	1.45415e-05	0.000672199	-4.30032e-05	0.977789	1145
4	158114105	160356254	-0.000240094	-0.00304545	7.06695e-05	0.723553	3270
4	162629512	163181531	-0.000157619	0.000666874	4.03836e-05	0.71612	1214
4	163183341	163726178	-2.25622e-05	-2.88892e-05	-1.70985e-05	0.962298	1224
4	163728264	164910818	-0.000555375	0.00945099	-4.63222e-05	0.321801	1664
4	164913270	165817608	0.000191377	0.0057172	-7.67938e-06	0.746301	2141
4	166611193	167643023	-0.000919672	0.00622365	4.12195e-05	0.0924052	1582
4	165820093	166609852	-0.000293777	0.00220464	-3.60681e-05	0.591512	1813
4	169569516	170676328	8.64133e-05	-0.000441064	3.33226e-06	0.865921	1613
4	172737462	173760563	0.000265931	0.00198955	6.38644e-05	0.572527	1480
4	173761916	174832248	-0.000335695	0.00140495	-5.54736e-05	0.577563	1372
4	170678993	172735897	0.000434447	0.00229196	-5.4311e-05	0.517938	3142
4	176199091	177290105	-0.000227888	0.00315683	-8.72136e-05	0.686517	1550
4	167643601	169568082	-0.000763546	0.0125184	4.94401e-05	0.335891	3477
4	177290945	177972278	0.000366548	0.00460615	0.000126324	0.41776	1242
4	177974062	178758792	0.000402735	-0.000922008	-2.93026e-05	0.492167	1424
4	174833988	176193705	0.000244295	-0.00127946	7.02108e-05	0.743208	2730
4	181732746	182420390	-3.86307e-05	0.00616713	-0.000124581	0.956167	1763
4	178758930	180119509	-2.95603e-05	0.00509603	3.84523e-05	0.965292	2674
4	185477964	185932497	-0.000183646	-0.000144423	-1.07894e-05	0.687814	1308
4	184283411	185477454	-0.000183024	0.00347298	4.34307e-05	0.839744	2676
4	185934003	187113041	8.05125e-05	-0.00538377	-6.93044e-05	0.925812	2466
4	182420863	184283167	0.000251052	0.0275253	7.32446e-05	0.82198	3733
4	180120693	181732608	-0.000102201	-0.00345128	0.000226659	0.91963	4087
4	188687155	189524815	-9.69788e-05	-0.00388595	4.78698e-05	0.912782	2465
4	189525752	190088167	0.000348263	-0.000463871	9.0878e-06	0.548672	1934
4	190088768	191043878	-0.000116039	0.00221617	-5.55281e-06	0.823298	1219
4	187114073	188687052	0.000471149	-0.00609283	0.000159152	0.618759	3184
5	1270983	1762678	0.000662679	-0.000122225	3.87077e-05	0.291064	1149
5	10056	1267356	0.000391907	0.00439408	3.80245e-05	0.504496	2120
5	2369710	2979000	0.000246478	5.10301e-05	0.000143459	0.704965	1505
5	1763566	2369337	-0.00031086	0.00253244	0.000116736	0.672601	1856
5	2979710	3600334	0.000182857	0.00144938	1.72524e-05	0.794529	1858
5	3601924	4222111	0.00019487	0.00119482	8.74236e-05	0.702725	1360
5	4223577	5137474	-5.35427e-05	0.00105359	-3.51603e-05	0.928672	1459
5	5137788	5718773	-0.000235063	0.00244368	-2.28023e-05	0.688098	1217
5	6859297	7852978	-0.00027093	0.00607792	-5.53112e-05	0.700709	1924
5	10534653	10666515	6.20414e-05	-0.000554032	9.53769e-06	0.790991	243
5	5719162	6858229	0.000896449	-0.00338505	-9.43024e-05	0.267441	2729
5	10666804	11170506	7.20731e-05	0.00558396	7.59593e-05	0.889108	1187
5	9084701	10533767	-0.000118716	0.0125427	-9.36729e-06	0.893375	2608
5	7853304	9084076	-0.00026501	-0.00312436	-6.26875e-05	0.698642	2992
5	14988284	16034608	0.000150996	0.00632262	2.27226e-05	0.698208	1006
5	13603883	14987807	0.000902707	0.00202885	4.86293e-05	0.238376	2453
5	17162704	18048683	-0.000124794	0.00155351	5.09306e-05	0.807458	1093
5	16035369	17161451	-0.000262762	0.0236128	-1.98249e-05	0.706812	1945
5	18050107	18791978	0.000143461	-0.000456832	0.000109341	0.777628	1639
5	18792568	19486153	-0.000334971	0.00725539	-1.99374e-05	0.494746	1435
5	19487359	20414139	0.00040153	0.000636009	0.000116305	0.327261	1197
5	11170703	13603734	-0.000317899	0.00612101	-2.83133e-05	0.670671	3481
5	20415799	21573200	0.000317421	0.000732445	7.30425e-06	0.525108	1540
5	21574347	23150924	6.40222e-05	0.00143147	6.4156e-05	0.916653	2242
5	26185302	26849079	-0.000290975	0.00237031	1.11944e-05	0.496882	1265
5	24796795	26183141	-0.000180588	-0.0044754	-6.88719e-06	0.793779	2725
5	26849808	28303480	-1.62722e-05	0.000600237	1.24701e-05	0.97887	2350
5	23153562	24794957	0.000212623	0.00427466	-1.47138e-05	0.735057	2968
5	30130713	31748529	-0.00135397	0.00252329	0.000164937	0.103052	2688
5	33945758	35798682	0.00072325	0.0122778	-3.32837e-05	0.340254	2830
5	37889231	39438373	0.000376611	0.00128214	6.70936e-05	0.609454	2311
5	35799275	37888797	-9.11888e-05	-0.00182148	3.91706e-05	0.902609	2893
5	28310093	30129786	-0.000340269	0.00564852	1.75944e-05	0.64895	4144
5	31748611	33944217	0.00168446	0.019789	7.98606e-05	0.0877189	3905
5	42623245	43859513	0.000104581	-0.00203131	-2.5651e-05	0.806155	1633
5	43862567	45286358	-0.00013513	-4.76655e-05	1.57488e-05	0.738556	1529
5	40955561	42620153	-0.000221335	0.0039942	-3.44707e-05	0.702642	2710
5	39438575	40954879	-1.30283e-05	-0.00248148	0.000107864	0.984756	3101
5	45286977	50161698	3.37205e-05	-0.00142464	-2.3587e-06	0.938212	2227
5	52134410	52661197	-1.1106e-05	-0.000757036	-2.84977e-06	0.980622	1127
5	52662483	53513531	0.000431465	0.00487649	8.5934e-06	0.439658	1728
5	55413961	55932471	0.000179027	-0.00346559	0.000215203	0.76566	1092
5	50162186	52133670	0.000198381	0.00148777	1.90211e-05	0.786871	3220
5	55933701	57337744	0.00010898	-0.00198071	2.94413e-05	0.867898	2258
5	58834852	60880207	0.0001148	0.0017581	1.79097e-05	0.845442	2363
5	53515888	55412347	-0.000100975	-0.00010334	2.02765e-05	0.891487	3458
5	62531952	63837838	-0.000511921	-0.000319032	1.59821e-05	0.365621	2023
5	60883078	62531300	-0.000202204	0.00164053	-2.20763e-05	0.761534	2424
5	63840208	65083148	0.000173254	0.00426695	-7.67008e-06	0.739997	1844
5	57338357	58834736	0.00104534	-0.000408627	8.98091e-05	0.203153	3329
5	65083209	65909616	-0.000162031	0.00212589	-3.63111e-06	0.749247	1307
5	65910316	67096208	-0.000739529	0.00164019	9.87247e-06	0.228568	1787
5	70683839	72420748	0.00127891	0.00334295	0.000308165	0.0294373	2491
5	72420784	73507955	-0.000474115	0.000285741	9.35297e-05	0.498816	1922
5	67096780	70682458	-0.000181054	-0.00219743	-8.25686e-05	0.805535	2631
5	75242395	75740199	-0.000259266	0.00630231	-4.78856e-05	0.565969	929
5	73508509	75240469	0.000592656	0.00518693	4.70444e-05	0.405644	2952
5	75743532	77203135	0.000138072	0.00900372	6.72473e-05	0.861411	2631
5	80481996	81712715	-0.000166839	0.0052201	-1.96718e-05	0.786898	1445
5	77203718	79068089	-5.95071e-05	0.00848125	3.7683e-05	0.933503	2659
5	81714078	82658571	-0.000212315	0.00293742	6.59884e-05	0.69159	1489
5	79068300	80480761	0.000274268	-0.00318902	1.35774e-05	0.739431	2905
5	82660901	84397685	0.000256285	-1.71498e-05	3.91885e-05	0.725627	2622
5	85316429	86490293	0.000471645	-0.000984542	6.93963e-05	0.389512	1664
5	86492986	88065637	0.00019402	0.00348673	2.63131e-05	0.730272	1230
5	84399219	85315500	7.59949e-05	0.00173272	-4.57025e-05	0.885598	2484
5	88069593	90500398	-0.000367437	-0.00597013	0.000116708	0.60819	2347
5	96870861	97435808	0.000112359	0.0058782	-1.60937e-05	0.763066	1163
5	95822732	96867936	-0.000112024	-0.000477334	0.00019746	0.839892	2149
5	93607443	95822590	0.000463517	0.00390456	1.59694e-05	0.537502	2707
5	90504842	93602613	-0.000553476	0.00223327	-2.57102e-06	0.425675	2924
5	99259751	101101103	-1.80998e-05	0.00266883	4.60611e-05	0.973834	2369
5	101101325	102681586	-0.000454054	0.00460693	1.00352e-05	0.403431	2495
5	104543131	105885913	0.00025466	0.00216557	-1.27049e-05	0.636462	1714
5	97436504	99258325	0.000140153	0.00601044	-6.2752e-05	0.84051	3267
5	105887333	106800282	0.000424292	0.023654	-5.52632e-05	0.48719	1597
5	108633347	109231597	0.000312416	-0.000484681	-2.13175e-05	0.441465	1222
5	102686157	104542488	-0.000402765	-0.00234268	-2.90351e-05	0.614572	3154
5	109232816	110819753	-3.98792e-05	-0.00452467	-7.12553e-05	0.947279	2009
5	111963025	112396750	-0.000187912	0.00228248	1.20859e-05	0.588637	622
5	110821786	111962676	-9.68234e-05	-0.000723399	2.40334e-05	0.886633	2072
5	113604579	114448326	-0.000204448	0.000225748	-1.21039e-05	0.707675	1823
5	106800765	108633176	-0.000359689	0.00934557	-4.48797e-05	0.661753	3449
5	112397011	113603768	0.000442079	0.00851185	-5.86596e-06	0.516266	2618
5	117004531	117712427	-0.000269728	0.0029122	-2.57529e-05	0.593575	1355
5	115829425	117003674	0.000497537	0.00636828	7.01351e-05	0.461414	2360
5	114448597	115828291	-0.000354135	0.00601655	0.0001091	0.624338	2738
5	120963248	121481183	-0.000246513	8.52985e-05	1.20657e-07	0.4242	542
5	121485609	122603725	-9.56922e-05	0.00150104	-1.31198e-05	0.863967	1846
5	122604501	123236124	0.000272442	-0.00342994	0.00022811	0.565579	1129
5	117714517	119668423	-0.00026343	0.0019772	4.8713e-05	0.724853	3093
5	123238611	123797013	-5.76686e-06	-0.00332785	1.18198e-05	0.989655	872
5	119669457	120962383	-0.00010729	0.00121701	-5.33918e-05	0.883932	2733
5	123798436	124746813	-0.00101638	0.00910094	0.000188529	0.180954	1873
5	128730275	130376511	-0.000545231	0.00713736	6.51614e-05	0.260352	1871
5	130376936	131873073	-0.00106142	0.00577229	0.00132862	0.43995	1526
5	131874022	132603137	-0.000991159	0.000875031	0.000981353	0.0712527	873
5	134329463	135339464	-0.000820995	0.000239998	8.01903e-05	0.127964	1742
5	132609517	134321546	-0.000129721	0.015347	-3.81307e-06	0.865681	2415
5	126940058	128727903	0.000280518	0.00662858	0.000199741	0.678862	3275
5	124748624	126938920	-0.00093153	0.00436047	4.33826e-05	0.279539	3849
5	141640419	142230251	-0.000592255	0.00466672	9.84952e-06	0.195433	723
5	140644957	141640050	0.000134074	-0.00150267	0.000136232	0.847244	1625
5	137950183	140644484	-0.000382896	-0.00591426	0.000209483	0.516067	2512
5	144584265	145803004	-5.2071e-06	-0.00327116	-3.28528e-05	0.990365	1659
5	135340951	137948424	-0.000310651	0.00937888	-2.7141e-05	0.676986	3193
5	150395351	150917796	0.000154961	-0.000445653	2.09554e-05	0.76045	1263
5	152361546	152864614	-0.000247336	0.00261241	-1.75461e-05	0.454392	866
5	152867348	153494463	0.000399949	0.00661639	2.28687e-05	0.354735	1308
5	142230949	144583138	-0.000231993	0.0031056	-9.23238e-06	0.766583	3617
5	145803849	147651230	-0.000537845	0.00806633	-2.04643e-05	0.469317	2905
5	153495193	154448863	-1.14968e-05	-0.00244448	-7.13816e-06	0.984398	1555
5	150918158	152360494	0.00024728	0.00763836	-1.50953e-05	0.694553	2621
5	154449856	155290211	0.000306664	-0.000106032	1.73888e-05	0.575647	1655
5	156629754	157197141	0.000117136	-0.00179229	-2.4514e-05	0.809539	1227
5	155290613	156628287	0.000334651	0.0124386	-5.31348e-05	0.59793	1924
5	147665223	150393107	-0.00104605	0.0273526	0.000102727	0.242834	4133
5	158492279	159135376	0.000418667	0.00813345	3.50569e-05	0.406528	1172
5	160910101	161688620	5.15447e-05	0.00757728	9.92213e-06	0.907577	1117
5	157199547	158491655	-0.00021138	-0.00418054	4.4991e-05	0.745439	2356
5	161688913	162741298	0.000200977	0.00271318	-3.09634e-05	0.715082	1641
5	162742614	163769136	-0.000241553	0.00389638	-3.15288e-05	0.695255	1952
5	164947504	165638940	0.000394104	7.23752e-06	-7.32584e-05	0.471415	872
5	159136348	160908680	-0.000266681	-0.00267789	-3.01359e-05	0.756543	3015
5	163769738	164944949	3.06208e-06	-0.00230574	1.60194e-05	0.99578	1922
5	165642395	166432731	0.000447765	0.00562772	-1.62064e-05	0.480047	1313
5	166433367	167760730	-0.000447733	0.00642161	2.16725e-05	0.511488	1827
5	170891834	171772889	0.000632379	0.00794596	-5.30599e-05	0.316468	1469
5	171775715	172376903	-0.00018027	-0.00324571	0.000145562	0.774462	1148
5	167761922	169124478	0.000287095	-0.00152926	-6.34628e-06	0.717685	2385
5	169125063	170889081	0.000723113	-0.00262328	0.000269424	0.369722	3075
5	173613085	174468408	0.000164681	0.00615821	-0.000123286	0.838708	1787
5	172377031	173611384	-0.00100159	0.001945	1.91057e-05	0.205021	2435
5	174468624	176128648	0.000823377	0.0282899	0.000460102	0.382867	2142
5	177992368	178410668	0.000127972	-0.00188182	5.29275e-05	0.78056	1336
5	176129392	177991305	-0.000225026	-0.000830965	2.11e-05	0.783323	2027
5	178410839	179245749	0.000324948	0.00710265	8.02132e-05	0.614273	1519
5	180008456	180790950	-0.00029018	0.0096538	6.89624e-05	0.618916	1137
5	179245856	180007693	-0.000366501	-0.00432433	9.8193e-05	0.557811	1587
6	63979	824529	0.00020623	-1.01462e-05	-4.70349e-05	0.718569	978
6	826312	1582647	-0.000392312	0.000670633	-2.54577e-06	0.618536	1923
6	4317398	5056146	0.000183521	-0.00308711	6.09184e-06	0.733791	1609
6	1582926	2890836	-0.000519228	0.00828366	-4.82284e-06	0.489388	2481
6	2891016	4315210	0.000208874	0.0101498	9.21287e-05	0.801355	2870
6	5057399	6246639	-0.00111999	0.00697225	1.07259e-05	0.141373	2422
6	8791421	9760323	-0.000861493	0.00531174	8.23861e-05	0.131825	1551
6	6246984	7328580	-0.000568299	-0.00652275	0.000138742	0.518219	2466
6	11235682	12183952	0.000714374	-0.000114028	9.24292e-05	0.239574	1969
6	9764413	11234164	-0.000550583	0.0155049	-7.97639e-05	0.488314	2637
6	7329417	8791321	0.000374871	0.000358976	4.0523e-05	0.579735	3264
6	12186102	13388480	0.000261327	-0.00389589	-5.29273e-05	0.688565	2038
6	13389521	14618107	0.00057853	0.0126362	-4.80747e-05	0.362686	1955
6	15998406	17067160	-0.000738224	0.0184244	4.92192e-05	0.31003	1709
6	14619148	15998368	0.000274628	0.00541724	7.85239e-05	0.705122	2278
6	19203782	20228741	-0.000534419	0.00711156	-3.23393e-05	0.398416	1871
6	20231516	22049758	-0.000221366	-0.00411281	8.31323e-05	0.750693	1617
6	23495260	23935020	0.000232536	0.00431365	-5.02911e-06	0.453192	791
6	22052425	23495209	7.36826e-05	0.00407971	0.000181774	0.92031	1887
6	23935352	24799440	0.000854282	0.0101765	6.81517e-05	0.129505	1072
6	24803038	25483400	-0.000420499	-0.00346761	7.43362e-05	0.36661	970
6	25484295	26774948	-0.000110376	-0.00148969	0.000175454	0.825809	1980
6	17069966	19203108	-0.00105348	0.00616839	1.08989e-05	0.208542	4053
6	26778827	28669698	0.000340017	-0.000153423	8.24245e-05	0.503721	2228
6	30931245	31435119	0.000195616	-0.00387188	2.20031e-06	0.671421	474
6	31435833	31569901	-7.65616e-05	-0.00102856	3.85959e-06	0.749083	205
6	32424108	32682443	5.13664e-05	-0.000757449	1.43135e-05	0.767848	215
6	32900018	33863002	0.00032925	0.00275265	0.000148652	0.458235	966
6	33863662	35451187	-0.000257159	-0.000505923	9.08799e-05	0.538585	1650
6	35452346	36608267	0.000261144	-0.000174099	1.77245e-06	0.501367	1126
6	38687185	39021712	-0.0001134	-0.0002711	-1.52792e-05	0.698796	569
6	39022698	40344526	-0.000762516	0.00715635	0.000158849	0.197418	1531
6	36611164	38686222	-0.000344865	-0.00829018	3.03311e-05	0.602916	2704
6	42105555	43957473	0.000377073	0.00490101	0.000160356	0.593542	2287
6	45788111	46556325	0.000936891	0.00946579	-6.79459e-06	0.0554539	1105
6	40345542	42105449	0.000182885	0.0055228	4.48872e-06	0.836872	3069
6	49494933	50406476	8.8142e-05	0.00220229	9.17507e-06	0.860681	1638
6	43959116	45787468	0.000197573	0.000203431	-7.54524e-06	0.794301	2916
6	46560003	47885216	-0.000514154	0.00298996	-3.13965e-05	0.401162	2503
6	47887063	49494241	8.8353e-05	0.00309946	-5.87899e-06	0.864109	2743
6	50406575	51703012	0.000702202	0.00421291	4.72235e-05	0.207368	2147
6	53405127	54291407	-0.000377126	0.00091631	6.66415e-05	0.466275	1575
6	56104522	57082026	9.17293e-05	0.00196131	-2.61335e-05	0.8333	1286
6	57085542	58084365	-5.67379e-05	-9.24442e-06	2.38108e-05	0.858227	1251
6	51704668	53402679	0.00168033	0.0194382	0.000298149	0.0361215	3116
6	62692409	63712779	-2.68677e-05	-0.00191525	6.67344e-06	0.945484	1759
6	58139505	62691733	-0.000118091	-0.000431437	1.74301e-05	0.802325	2733
6	67029501	67556729	0.000144573	0.00416043	1.63747e-05	0.752075	1486
6	54293261	56103747	2.92212e-06	-0.00442837	-4.67759e-05	0.996775	4206
6	63713620	65760585	0.000323116	0.01276	-6.64971e-06	0.526843	3075
6	67557245	68546601	-9.54654e-05	0.00318114	4.61636e-05	0.867809	2628
6	65762553	67028107	-0.000264065	0.00735443	1.42442e-05	0.654819	3082
6	68546995	69295414	0.000149869	-0.00423065	-5.15402e-05	0.785626	2102
6	69295526	70359936	0.000168528	-0.00281982	3.97894e-07	0.744888	2020
6	72449421	73170712	0.000257204	0.0106815	1.3872e-05	0.592764	1290
6	75065279	75843360	-0.000123129	0.0019064	-2.08469e-05	0.713502	872
6	75843845	77257094	-0.000282048	-0.0013548	3.26174e-05	0.51144	1916
6	78958134	79861169	-0.000174226	-0.00068168	0.000106739	0.705703	1639
6	79862483	80556359	0.000356809	0.00414691	1.00306e-05	0.501071	1309
6	70360869	72448598	0.000463566	0.000293369	4.02829e-05	0.532038	3588
6	73171594	75064563	-0.00102448	0.011168	1.87328e-06	0.137397	3568
6	82387920	83904869	-0.000210313	2.58221e-06	0.000201066	0.715711	2172
6	77257275	78957547	-0.000198878	-0.00267988	-4.71386e-05	0.763287	3685
6	86040497	87138115	2.41683e-05	-0.00144315	-1.71165e-05	0.958181	1793
6	88533324	89668547	0.00096336	0.0156511	-1.29958e-06	0.0843049	1907
6	83908232	86040334	-0.000150211	-0.00834133	2.73139e-05	0.832346	3377
6	87140364	88532072	0.000111473	0.000391329	7.11102e-06	0.826365	2360
6	80557170	82387384	-0.000113583	0.00603569	2.01539e-05	0.862445	3959
6	89673861	91400644	-0.000700868	0.000405035	7.95728e-05	0.374041	2889
6	93429797	94919277	0.000158584	0.0088837	0.0002405	0.806746	2671
6	91401234	93426186	-0.00104126	0.00681575	0.000245632	0.179524	3254
6	97093295	98893182	0.000112316	0.00172179	-1.556e-05	0.846424	2323
6	98893830	100286683	-0.000548814	0.00497257	5.65905e-05	0.421791	2444
6	100287245	101862923	-0.000520657	0.00398794	-1.86326e-05	0.312103	1996
6	101863563	102887537	0.000484915	0.00586391	-2.38703e-05	0.353555	1659
6	94920611	97093037	-7.5488e-05	0.0034912	0.000123966	0.91446	3581
6	102888281	104211089	-2.9516e-05	-6.53394e-05	-2.08673e-05	0.956144	2634
6	105754306	106921804	6.68474e-06	0.0161797	1.09029e-05	0.993334	1888
6	104211475	105752435	0.000102553	0.0031845	4.80333e-05	0.865409	2477
6	110654605	111390344	-0.000227011	0.00101795	3.09321e-05	0.59331	1435
6	106922281	108322638	0.000793782	0.00434292	4.23136e-06	0.308314	2429
6	108325624	110654066	-5.65521e-05	0.00426184	4.7593e-05	0.921341	2971
6	114220361	116130955	-0.000155999	0.0199025	-2.69338e-05	0.810238	3252
6	116130983	117566682	0.000872156	0.00514815	0.000373721	0.113621	2113
6	117567468	119071713	0.000197206	0.00156879	-1.67661e-05	0.737754	2349
6	120628214	121673627	5.82386e-06	-0.00176097	-1.87037e-05	0.99028	1935
6	119075856	120628075	0.000457915	0.00363702	0.000105271	0.479893	2712
6	123105676	123889346	-0.000257932	-0.000492813	3.57733e-05	0.63989	1505
6	123890282	125333797	-0.000553095	-0.00204574	9.18801e-06	0.422961	1992
6	111391537	114218733	-0.000286481	0.0173604	0.00010012	0.728667	3970
6	121674337	123104703	0.000404479	0.00118504	6.62385e-05	0.476426	2579
6	130540383	131972731	0.000427115	0.0101255	4.5538e-05	0.511269	2643
6	128759755	130538497	-0.000595423	0.00505384	-9.09105e-07	0.423377	2931
6	136186368	137811295	0.000197685	-0.0051013	-1.30171e-06	0.719347	1576
6	125336799	128759251	0.000134488	-0.00178226	1.44653e-05	0.850635	3339
6	131973932	133867802	0.000381775	0.00555589	5.19275e-05	0.653211	2996
6	133869809	136186007	0.000603736	0.0129401	0.000126959	0.442553	3061
6	137813095	139532424	5.24614e-05	0.0329809	9.4808e-06	0.950252	2937
6	142036912	143719278	-0.000390736	0.00201137	5.85091e-05	0.547362	2099
6	146665424	148179283	-0.000397315	-0.0031754	6.29472e-05	0.547811	1940
6	148180191	148917941	-0.000237123	0.0086987	-6.25145e-05	0.754652	1785
6	139533572	142036032	-6.96088e-07	0.00488972	5.16858e-05	0.999199	3406
6	150299299	151097980	-0.000896338	0.0108693	7.47747e-05	0.261121	2132
6	148919158	150298842	-0.000238369	0.00890971	-3.04785e-05	0.6911	2497
6	151100484	151929942	-0.000263737	0.00826529	-5.84106e-05	0.704312	1745
6	156761338	157398853	-0.000476917	0.00120665	9.30118e-05	0.295952	823
6	143720467	146663272	-8.96217e-05	-0.00203813	8.25287e-05	0.908576	4177
6	151930249	153550147	-0.000861344	0.00158808	2.29033e-05	0.241977	3192
6	157402041	158192951	0.000235839	0.00412642	1.26825e-05	0.668154	999
6	155229566	156756457	0.00029095	-0.00151496	-2.96158e-05	0.731183	2854
6	159319812	159792458	0.000115632	-0.00154413	-3.87293e-05	0.73702	1131
6	153551177	155228511	2.15625e-05	0.0168266	-1.45971e-05	0.977639	3302
6	158193244	159318774	0.000113789	0.00918733	-2.70986e-05	0.857385	2529
6	159793334	161123451	-0.00113811	0.00334963	0.000163702	0.0897715	2456
6	163277858	164003180	-0.000866597	0.0145759	3.11259e-05	0.129255	1481
6	162300151	163277414	-2.41455e-05	0.00479852	-4.81281e-05	0.970409	2414
6	161123771	162298351	0.000307835	0.00640403	-4.7273e-05	0.673264	2624
6	165246062	166191910	-0.00118957	0.0110735	5.54508e-05	0.0890722	2453
6	164006012	165242243	-0.000263004	0.0116313	1.18538e-05	0.715274	2680
6	167178790	168548525	0.000375207	-0.00351433	0.000140823	0.577664	2483
6	168549335	169231503	-0.000302934	-2.08646e-05	4.96034e-05	0.636833	1969
6	166193932	167177733	0.000321268	0.0150836	4.99675e-05	0.685651	2389
6	169231937	171049558	0.000535274	0.0118628	3.70824e-06	0.541391	3950
7	2480729	2930941	-0.000240943	0.00514439	0.000318229	0.617251	985
7	20608	1490775	-0.000278046	0.00536833	0.00011475	0.677624	1911
7	1493090	2479029	0.000248653	0.00122728	5.48371e-06	0.67166	1753
7	4783723	5412932	0.000193852	-0.00184317	5.81897e-06	0.768631	1454
7	2931676	3736942	0.000381011	0.0126098	3.57383e-05	0.577723	2198
7	3738087	4783224	0.000218668	0.0247157	-5.71679e-06	0.767931	2230
7	6915710	7167990	-1.99828e-05	-0.00251823	-1.98726e-05	0.946001	466
7	5414602	6912527	0.000545111	0.00638265	0.000193981	0.447421	1839
7	7168493	7679885	0.000155822	0.00189871	-2.3239e-05	0.751128	1162
7	7680697	8475147	4.28724e-05	0.00889508	5.86792e-05	0.954542	1834
7	8476787	9223721	0.000211716	0.00630914	-6.14208e-06	0.745987	1876
7	9223762	9893744	-0.000250035	0.00735129	-1.33351e-05	0.69939	1988
7	13675094	14941781	-0.000551236	-0.00160088	-2.64143e-05	0.469382	2238
7	9894421	11298815	-0.000235642	-0.000189766	6.83458e-05	0.765102	3367
7	12689322	13674908	-0.000248088	0.00805411	4.11581e-06	0.724624	2609
7	16481863	17277084	-0.000832086	0.0145017	0.000243414	0.294942	1821
7	14942134	16480989	-0.00082414	0.00678679	0.000110536	0.338867	2951
7	17279294	18861958	0.00249435	0.00219338	0.00153748	0.00120351	2412
7	18863387	19975992	0.000193949	0.00238556	-4.1378e-05	0.724081	1903
7	11299552	12687871	0.000409099	0.0112119	0.000100928	0.666271	4071
7	24389147	24980408	-0.000213955	-0.000999578	0.000171525	0.666832	1291
7	21712615	22811384	-2.81996e-05	-0.000328883	0.000475175	0.974421	2402
7	28039590	28710596	-9.42523e-05	0.00459994	6.82997e-05	0.8901	1188
7	22811921	24389035	-1.01314e-05	0.00747785	0.000412169	0.988812	2948
7	24982494	26300992	0.000766982	0.00982337	-2.52303e-05	0.319123	2489
7	19978609	21712233	0.000652474	0.00491906	6.82506e-05	0.485075	3533
7	30172195	31608495	0.000187023	0.00948602	-2.04974e-05	0.799219	2126
7	26302668	28038375	0.000120778	-0.00367393	3.81544e-05	0.876867	3019
7	34940039	35614036	0.000122708	-0.00179564	-3.24845e-05	0.793497	1456
7	28710857	30171413	-0.000586422	-0.00577962	-4.89148e-05	0.494898	2916
7	33151181	34939884	0.000247387	0.00853543	-3.51802e-06	0.732669	2815
7	31609317	33150311	0.00057596	0.00705882	0.000111782	0.433912	3288
7	37354091	38159855	-0.000221449	-0.00633246	7.0009e-06	0.725309	1707
7	39535570	40925323	0.000223879	-0.00338113	8.98157e-05	0.669243	1602
7	35615611	37353302	0.000169915	0.0047716	0.000275853	0.839719	2972
7	38160558	39534540	0.000121164	4.53275e-05	1.30931e-05	0.882788	3003
7	46667873	47279128	-0.000147101	0.00915723	2.82904e-05	0.781566	1438
7	40926906	42494824	-0.000154316	0.00472741	0.000143104	0.828588	2521
7	49131824	49821750	0.00020199	0.000696766	-3.10613e-05	0.674746	1656
7	51675218	52274523	-0.000206228	0.00352094	-2.88408e-05	0.6989	1356
7	44972152	46665658	-0.000330414	0.00280245	-3.65068e-05	0.656237	3374
7	53175319	53348677	0.000238417	0.000972156	1.94304e-05	0.52332	680
7	42495555	44971837	0.000610584	-0.00432572	2.53702e-05	0.43177	4081
7	49822437	51674880	-2.37574e-05	0.00337432	-2.24498e-05	0.974232	3236
7	47281095	49130572	-0.000194474	-0.000378604	-1.16749e-05	0.813378	3940
7	52275656	53175065	3.51172e-05	0.00137931	4.08896e-05	0.957991	2901
7	54707337	55641707	-0.000214638	0.00429087	4.36803e-05	0.719555	1907
7	57382271	62556935	-0.00010477	-0.000185361	-1.73474e-05	0.72752	1076
7	53348777	54707110	0.000210493	-0.000172081	9.30736e-05	0.745471	2961
7	64197449	64699105	-3.89056e-05	0.000148804	3.16053e-06	0.870855	565
7	64699988	65570171	-7.0775e-05	0.00086563	-4.31702e-06	0.824954	977
7	62557202	64193303	0.000160628	0.00237309	3.44736e-05	0.741361	1967
7	55641798	57382254	-0.000136725	0.0017204	-2.95111e-05	0.824477	2916
7	65570310	66453460	-6.36716e-05	0.000490118	-1.50392e-05	0.839233	1550
7	68126378	68561421	0.000368893	0.00517466	6.9382e-06	0.372546	1123
7	67370861	68125403	-8.18203e-06	0.0116043	-6.40853e-05	0.98904	1896
7	68562932	69806895	7.64958e-05	-0.00202625	-1.52754e-05	0.852764	1262
7	66454071	67369810	0.000178554	0.0048835	2.32732e-05	0.760537	2673
7	71205507	71873571	-3.57554e-05	-0.00351831	-1.63674e-06	0.932778	1225
7	76551983	77101532	-2.63507e-05	-0.00228968	5.00087e-05	0.948706	775
7	71874997	73996533	0.000182844	-0.00587701	0.000252797	0.741171	1824
7	69808153	71204524	-7.21763e-05	0.00387456	9.0469e-05	0.930688	2671
7	77102731	77953248	0.000245188	0.0035987	0.00038372	0.663325	1669
7	73997700	76550299	0.000572854	0.018949	7.92745e-05	0.375683	2069
7	77954163	78839317	-0.000241538	0.0123308	2.14926e-06	0.731132	1914
7	82758644	83959105	-0.000354494	0.0108999	-2.69773e-05	0.594159	2412
7	78843289	80546745	-0.000498419	0.00839864	6.79132e-05	0.426002	2621
7	83959751	85570789	-3.17478e-06	0.00528937	4.18407e-06	0.995389	2381
7	85571372	86341446	0.000400314	-0.00149598	7.64368e-05	0.344911	1505
7	88732470	89270556	-0.000152456	-0.00301245	-3.51424e-05	0.692513	1215
7	80547047	82758529	-0.000101886	0.0209245	0.000102474	0.910486	3538
7	86345013	88732142	0.00114362	0.0123783	2.03933e-05	0.101262	2957
7	95173082	95417186	1.04208e-05	0.00106843	-8.38745e-06	0.975094	559
7	91174778	93339775	-9.37257e-05	0.00202386	-1.41666e-05	0.875171	2194
7	93340137	95171731	-0.000133948	0.00281067	9.53481e-06	0.838681	2097
7	95419256	96611864	-0.000311982	0.00783193	-2.23547e-05	0.587211	1571
7	89271899	91173749	6.53303e-05	-0.000244193	-7.79219e-05	0.929975	3317
7	96613246	98151455	-3.61773e-05	-0.00130761	9.45892e-05	0.95692	2648
7	101731567	103193331	2.31737e-05	-0.00186507	4.48706e-05	0.96122	1601
7	100606141	101730309	0.00024749	-0.00430681	-1.34563e-06	0.734995	2336
7	98152191	100555361	-0.000339691	0.0139142	0.000369253	0.600297	2543
7	105427565	106052506	0.000114188	0.0079128	-0.000105985	0.843101	1066
7	104158491	105425027	-1.24566e-05	-0.0053798	0.000123409	0.982035	1793
7	103193651	104157576	-0.00119487	0.00210532	0.000127268	0.0752699	2205
7	106052873	107305328	4.45078e-05	-0.00094557	2.15972e-05	0.9413	1916
7	107306421	108375939	0.000386351	0.00797851	-4.43294e-05	0.506891	1623
7	108376173	109584769	0.000278564	-0.00106044	4.03557e-05	0.575831	1921
7	109587777	111447153	0.000385079	0.00501309	-4.07174e-05	0.551129	2209
7	111450919	113336970	-0.000334746	0.00440142	-2.02739e-05	0.625199	2376
7	116317043	118347634	-0.000510386	0.00403416	4.83991e-05	0.366678	2063
7	121094460	122368663	-0.00027378	0.00983632	3.05333e-05	0.657967	1994
7	118348359	121094386	-1.66027e-05	-0.00337005	1.20785e-05	0.976592	2731
7	113337327	116315205	-0.000779684	0.00305926	0.000295452	0.300249	3519
7	124155319	125386718	-0.000267615	0.00256394	-1.16031e-05	0.578937	2135
7	127907054	128554075	-2.76872e-05	0.0147705	-3.09302e-05	0.9442	1194
7	126517818	127905983	-4.12982e-05	-0.00529829	5.83463e-06	0.943103	1925
7	125387168	126516683	-0.000138884	-0.00155767	-3.29408e-05	0.804019	2391
7	122369853	124154451	0.000100636	-0.000188782	-5.26272e-05	0.873415	2996
7	130075370	130797123	0.000332712	-0.00191153	0.000177303	0.490438	883
7	130797776	131856855	0.000142055	-0.00740593	-5.13256e-05	0.845623	1871
7	128555262	130074230	-0.00020646	0.0117384	-1.26516e-05	0.771531	2578
7	134307114	135464701	-0.000475589	-0.00379967	0.000107093	0.43573	2002
7	137138736	138742981	-0.000450638	0.00504555	-7.28788e-05	0.581105	2269
7	135466022	137137511	0.000315195	0.0038673	-9.97193e-05	0.671782	2900
7	141109797	142655113	0.000474131	0.00886693	1.14032e-05	0.41277	2116
7	142655717	144274735	0.000173894	0.00302525	-3.62364e-05	0.720286	1690
7	131857419	134306672	0.000385214	0.00243137	6.10209e-05	0.599299	3469
7	138744100	141106552	0.000178483	-0.00226983	-3.95685e-05	0.813728	3076
7	146023023	147204086	0.000170907	-0.00275294	0.000127489	0.78172	2283
7	150491851	151390799	-0.000477083	0.00046035	0.000470552	0.513562	1735
7	147204549	148619685	0.000782106	0.00758523	-3.12425e-05	0.292745	2844
7	151391044	152409155	2.24313e-05	0.00502149	0.00017884	0.976269	1248
7	144276424	146018520	-8.99344e-05	-0.00561468	-4.74918e-05	0.890347	3170
7	152410248	153080056	-0.00065862	0.000336288	4.00438e-05	0.261025	1380
7	153081698	153934166	3.27154e-05	0.00240631	6.12205e-05	0.951606	1321
7	148620581	150491084	0.000158295	-0.0013523	0.00100003	0.824748	2991
7	154964316	155379409	0.00031524	0.00399421	-5.53825e-05	0.612185	967
7	153934210	154963787	-0.000605827	-6.96102e-05	0.000100185	0.404577	2057
7	158760677	159127587	9.26805e-05	0.000602463	-3.04547e-05	0.774696	643
7	158030463	158759939	0.000178642	-0.00146008	-3.78649e-05	0.712277	1426
7	156815867	158029340	0.000680033	0.00220714	2.25431e-05	0.37337	2622
7	155380353	156814410	-0.000223227	0.0133648	2.73363e-05	0.786465	2731
8	11774	246886	-0.000355723	0.000970478	2.4438e-05	0.161787	218
8	1162454	1625424	1.87449e-05	-0.0043119	0.000152287	0.976237	1351
8	1625732	2042364	5.49281e-05	-0.00440582	8.51774e-05	0.941521	1143
8	246934	1162157	0.000594885	0.00533369	3.26966e-05	0.480489	2405
8	3358433	3584832	0.000250848	0.00420668	4.31433e-05	0.647353	1239
8	2043187	2680255	-0.00202141	0.0148623	0.000217936	0.00382695	1872
8	4071516	4274957	1.3631e-05	-0.00255399	-2.82919e-05	0.978335	696
8	4275286	4479596	-5.42742e-05	0.00665804	0.000128368	0.928047	682
8	4479836	4754328	-0.000249145	0.00121099	3.97367e-05	0.654806	815
8	2681051	3358423	-0.000127581	0.00589069	-2.08971e-05	0.885823	2650
8	4755088	5146808	-0.000556286	0.00510966	-4.24531e-06	0.359051	1555
8	3585058	4071438	0.000616344	0.00443066	2.7773e-05	0.456982	2410
8	5781947	6017670	0.000244755	-0.00257924	7.36341e-05	0.578611	1053
8	6018292	6350873	-0.000270722	-0.00296103	0.000115097	0.592372	1242
8	6352358	7793703	-5.03786e-05	-0.0057072	-1.71728e-05	0.942421	1509
8	5147734	5781592	0.000277455	0.0050292	2.53791e-06	0.728364	2579
8	7793837	8735213	-0.000135845	-0.00105056	6.42596e-05	0.82058	1727
8	10117411	10535826	-0.000302264	0.00277343	7.64249e-05	0.62178	1124
8	10537940	11249261	-0.000169783	-0.000846242	2.81602e-05	0.779032	1602
8	11838355	12975295	-0.000283704	-0.000300941	1.29434e-05	0.627055	1091
8	11250848	11836622	-0.000295372	0.00343503	0.000108528	0.677404	1694
8	14877288	15273777	-0.000257056	-0.00197243	-3.28127e-05	0.621396	1177
8	8736386	10117293	-0.00123734	0.000806375	0.000428604	0.141444	3355
8	13942500	14876660	-5.30107e-05	0.00326121	-1.47469e-05	0.93849	2633
8	15274608	16087631	0.000215361	-0.00685847	4.15246e-05	0.771327	2151
8	21022075	21402658	-0.000277446	-0.00028549	-6.76538e-06	0.56359	889
8	18670908	19490180	-0.000127033	0.00294965	-2.52225e-05	0.867287	2132
8	17581106	18670645	-9.87377e-05	0.00373213	1.96872e-06	0.896789	2571
8	12975578	13940652	0.000266513	-0.00133883	8.02041e-05	0.768411	3756
8	21404381	22539316	0.000232691	0.0010257	-3.27361e-05	0.671082	1533
8	16087729	17579518	-1.48755e-05	0.00293048	0.000104218	0.987355	3216
8	23548749	24456913	0.000585631	0.00560136	5.68516e-05	0.243187	1222
8	22539641	23548146	0.00031796	-0.0028954	0.000143656	0.69726	2296
8	24457122	25461315	-0.000226004	0.00126068	3.20306e-05	0.664683	1713
8	19491428	21021401	0.000479127	0.0062456	0.000108129	0.623144	3376
8	27405207	27759126	0.000145807	-0.000555852	-1.34661e-05	0.676426	916
8	26681799	27404354	-0.000254863	-0.00315681	1.77296e-05	0.648492	1692
8	25461344	26681450	0.000611076	0.00347573	-3.41345e-05	0.4698	2804
8	31947880	32448740	-0.000179842	-0.000267352	-3.61032e-05	0.723253	1309
8	27759839	29277590	0.000220812	0.0110679	6.25119e-05	0.738353	2151
8	32449533	33980486	-0.000153796	0.0015768	-5.00226e-05	0.737189	1638
8	35314837	37375458	0.000886702	0.013289	-2.27653e-05	0.0940385	1606
8	33981742	35313077	-0.000622556	0.00562604	3.84204e-05	0.183255	2082
8	39781444	40415799	0.000356842	0.00485396	-1.9661e-05	0.511391	1734
8	41719750	42501174	0.000776174	0.0142791	0.000137942	0.0346456	667
8	37376914	39779989	0.000409947	0.00555203	-2.31022e-05	0.548135	2501
8	42501717	49028667	6.74881e-05	-0.00121666	1.80015e-05	0.854174	1550
8	40417433	41718356	0.000547875	0.00292714	5.25116e-05	0.427862	2620
8	29277652	31947675	4.76013e-05	0.0028418	0.00010204	0.958241	4159
8	58675131	59568410	6.60005e-05	0.000732357	0.000163968	0.903501	1594
8	54116775	55914038	-0.000284705	-0.00729191	1.23845e-05	0.665891	2874
8	57655067	58674153	0.000138458	-0.000264898	1.97697e-05	0.795992	2345
8	52157415	54115712	-0.000797439	0.0172229	3.09648e-05	0.239374	3381
8	55914314	57653028	-0.000754153	0.000130321	4.93657e-05	0.282635	2950
8	65195953	66024947	-0.000165618	0.0117045	-5.80803e-05	0.711723	1057
8	49038732	52156842	0.000207393	0.00719295	0.000168237	0.757431	4499
8	63711348	65193342	0.000227448	-0.00209867	6.63225e-05	0.707768	2135
8	66025862	67192642	-0.000781477	0.00454426	3.36717e-05	0.124463	1859
8	61810694	63710298	-0.000180777	0.00102224	-2.14561e-05	0.802221	3272
8	59570176	61809929	0.000183255	0.00867929	8.45523e-05	0.79132	3269
8	69111244	70003448	0.000175923	0.00295989	3.50221e-05	0.785293	1475
8	67193708	69108839	-0.000343764	0.00207515	9.62874e-05	0.581761	1933
8	72014069	72749564	0.000228344	-0.0051421	5.86286e-05	0.733403	1450
8	72751469	73423214	0.000452144	0.00311663	-2.11385e-05	0.399831	1473
8	74998868	76294909	0.000748075	0.00395336	4.4046e-05	0.24319	1948
8	78015611	78632215	-0.000140721	0.000497924	3.1351e-05	0.706386	1238
8	73423786	74996061	0.000691124	0.00830873	-8.80914e-05	0.328236	2527
8	76295292	78015335	5.70598e-05	0.000567252	3.14865e-05	0.926483	2481
8	70003607	72013005	9.56169e-05	-0.00238143	-8.04613e-06	0.88916	3323
8	79832211	80654655	-0.000304187	0.00864082	-2.09943e-05	0.534705	1113
8	80656206	81330540	-4.66399e-05	-0.00133719	5.27946e-05	0.909442	901
8	78632893	79831888	0.000602937	0.00378836	8.14671e-05	0.223397	2250
8	85094979	86979097	0.000219829	0.00859236	-6.82838e-06	0.596367	1438
8	86990451	87562786	-6.05058e-05	0.00663392	-1.05792e-05	0.863571	1088
8	83727741	85093121	-0.000207164	0.000876248	-6.89961e-06	0.726848	2738
8	87563878	89083319	-4.06899e-05	0.00677105	-3.15781e-05	0.948667	2558
8	92344138	94269630	-0.000121459	0.000425714	8.33799e-05	0.852211	1983
8	90607207	92342283	0.000187787	0.00932875	-5.43514e-05	0.728149	2110
8	89083979	90605445	-0.000253281	0.00758747	1.70386e-05	0.636338	2453
8	94272436	95810190	-0.000310812	0.00723907	0.000105701	0.639027	2276
8	95810772	96533604	-0.000295757	-0.0027202	0.00013728	0.602208	1393
8	96534326	97318660	0.000448454	0.011932	2.41384e-05	0.425242	1338
8	81331077	83726996	-0.000747501	0.0022157	6.09749e-05	0.347084	3932
8	103731086	103969356	-0.000183359	0.00671733	4.17839e-06	0.573649	426
8	97320605	98867870	7.95514e-05	-0.00232573	7.60076e-05	0.903538	2354
8	102944509	103730879	-0.00013323	0.0209417	4.57788e-05	0.834055	1437
8	101451169	102937063	-9.62464e-06	0.006865	-7.87546e-05	0.989424	2192
8	98869940	101450242	0.000236628	0.00942062	1.72444e-05	0.714486	2515
8	107410067	108108114	0.000313827	0.0038407	-1.25326e-05	0.495546	1201
8	108115161	108646193	-0.000468398	0.00441359	1.39616e-07	0.298128	984
8	110761776	112611637	0.000659194	0.00615872	1.5985e-05	0.184377	1899
8	103970185	105389708	-0.000364863	-0.000790436	-1.20732e-05	0.542478	3206
8	116095815	117130004	-0.000472548	0.00257742	0.00021398	0.219494	960
8	105391381	107409808	0.00105227	0.0111218	3.01676e-05	0.16639	3170
8	112612842	114393054	2.08843e-05	0.00737272	2.092e-07	0.968575	2559
8	108646968	110761074	0.000317357	-0.00428171	0.000116961	0.623301	3536
8	117131947	118622352	0.000147479	0.008345	-1.65613e-05	0.823597	1884
8	123547148	124483938	0.000109916	0.00171553	1.685e-05	0.845881	1365
8	118623844	120216957	-0.000984751	0.0210348	6.64843e-05	0.185891	2491
8	124486753	125247268	-0.000155624	0.00179318	4.74658e-05	0.801218	1369
8	120217356	121767384	0.000500643	0.00482099	6.97898e-06	0.401649	2577
8	114394256	116095059	-0.000245416	0.00784667	-4.39377e-05	0.706244	3387
8	121770585	123545992	0.000178591	0.00152098	-6.39604e-05	0.819643	2924
8	126269921	127434945	-0.000257873	0.00385901	0.000204905	0.660195	1983
8	127436003	128162974	-0.000329074	0.00403256	-3.07063e-05	0.556258	1330
8	125248576	126268046	0.000347346	-0.00124445	0.000255379	0.591113	1880
8	128166556	128542444	-0.000136426	-0.00404854	9.54852e-05	0.792946	803
8	130380171	130812339	0.000135009	-0.000596856	0.000168536	0.759983	863
8	128543956	129297518	0.000373988	-0.000444599	-1.66294e-06	0.561042	1397
8	130814803	131553214	-0.000155296	-0.000909844	-3.46292e-06	0.761162	1245
8	129297807	130379330	-3.0859e-05	-0.000224094	1.29303e-05	0.955315	1889
8	131553327	132358990	0.000274483	0.00220387	1.36117e-05	0.643275	1725
8	132359241	133454722	2.1417e-06	-0.0028595	2.21415e-05	0.997187	2273
8	134567348	135269827	-0.000958421	0.0182506	1.60252e-05	0.166718	1764
8	133455530	134566686	0.000343117	0.00569416	-1.70581e-05	0.643684	2316
8	137307361	138223632	-0.000201889	-0.000805068	7.32081e-06	0.681937	1649
8	135270868	136209239	3.098e-05	-0.000135196	-4.23225e-05	0.963677	1918
8	139195331	140093896	0.000558683	-0.00662617	2.21558e-05	0.392804	1445
8	136209325	137306730	0.000361828	0.00423443	0.000121	0.530375	2172
8	138224181	139194661	0.00109333	0.00783916	-5.27215e-05	0.101318	2517
8	140094627	141355502	0.000129685	0.0168868	-0.000114244	0.870122	2546
8	141358681	143750205	0.000943298	0.0100002	0.000127886	0.317693	4264
8	143750619	146303789	0.0011886	-0.00381983	0.000518115	0.109573	3393
9	10469	342501	0.000150569	-3.8222e-06	-1.75858e-05	0.677036	425
9	2666964	3348816	-0.00111598	0.0165764	7.48926e-06	0.0432148	1248
9	342841	1006606	-0.000156707	0.00142342	-4.04566e-05	0.83886	1913
9	4380096	4590305	-0.000138705	0.00464313	2.17618e-05	0.751621	458
9	1792277	2665240	-0.00129405	0.0112969	-4.52918e-07	0.125956	2089
9	1007923	1792147	0.000344737	-0.000253383	0.000141857	0.656113	2085
9	4591655	5273194	-0.000264068	-0.00155868	4.66874e-05	0.60187	1337
9	3349487	4378727	-0.00115905	0.0173523	0.00014127	0.182815	1956
9	5273896	6144065	-0.000211589	-0.00308808	1.88174e-05	0.706937	1375
9	7232510	7757891	-0.000145836	0.0114771	-8.14083e-05	0.826083	1462
9	7758579	8235898	-0.000187779	-0.00245515	1.95771e-05	0.724264	1027
9	9375194	9793342	-0.000241635	-0.00194455	7.35364e-06	0.640747	1087
9	9793846	10358286	0.000189556	0.0036464	5.46356e-05	0.744905	1349
9	10358672	10879071	9.42457e-06	-0.000616503	3.31042e-06	0.985723	1220
9	6144333	7232230	0.000146453	0.0057334	7.32639e-05	0.842802	2357
9	11617265	11883868	0.00010522	-0.000239324	1.24563e-05	0.771271	855
9	11884425	12274220	0.000498249	0.000237586	8.63909e-05	0.213704	767
9	10879188	11616822	0.000111525	0.000642392	4.81731e-05	0.850972	1866
9	8236122	9374664	0.000836675	0.012768	0.000137698	0.374879	2704
9	12274774	12778224	-0.000100115	0.00230614	-4.49018e-06	0.844094	1210
9	12780295	13797055	-0.000322558	-0.000214333	0.000105907	0.63098	1676
9	13797496	14712257	-0.000657388	0.0088279	0.000152562	0.409298	1693
9	16056127	16833797	0.000301608	-0.00150394	-3.09431e-05	0.645741	1561
9	16836011	17627988	0.000564108	0.00297801	3.19627e-05	0.281167	1779
9	19130209	19455288	-0.000285671	0.000851096	1.04395e-05	0.366534	523
9	18660695	19129349	-0.000471292	0.00116855	1.59598e-05	0.406343	1196
9	14714681	16054406	0.000384589	0.00349005	7.43863e-05	0.586215	2552
9	19456098	20324812	0.000429633	0.00692853	0.000125476	0.515209	1548
9	17628726	18659920	-0.000278954	-0.00628173	0.00011887	0.724756	2211
9	20324848	21549638	-9.10482e-05	0.00935103	-4.17991e-05	0.88042	1706
9	22968789	24154728	0.000977865	0.0018726	0.000211992	0.161794	1402
9	25425511	26317104	-0.000302168	0.00231495	-3.4091e-05	0.67914	1519
9	21550959	22968575	0.000215834	-0.00284299	-3.60535e-05	0.749907	2230
9	24155142	25425160	-9.41933e-05	-0.00371377	0.000248977	0.87024	1804
9	27336207	28252383	-0.00030341	0.00945406	-3.9981e-05	0.663578	1636
9	26317973	27335346	-0.00042323	0.000569519	1.57723e-06	0.560045	1990
9	31837040	32249649	-0.000384976	0.00013705	6.41236e-05	0.329438	1350
9	29623053	30819576	0.000197459	-0.000745303	-4.41189e-05	0.719187	2114
9	30821676	31836697	-0.000192325	0.00631084	-4.29899e-05	0.726267	2169
9	32250247	33186788	0.000462656	0.00192829	0.000134743	0.417781	1852
9	36714252	37678932	-0.000629863	0.0126797	0.000129619	0.341072	1711
9	28253887	29622939	1.01958e-05	0.00109406	-7.90423e-05	0.988965	3316
9	37679713	42220384	0.00106675	0.00600547	6.72599e-05	0.108756	1869
9	33187897	34769004	0.000122384	0.00504319	3.64472e-05	0.855649	2647
9	34771534	36712124	0.000427266	0.0152656	0.000130288	0.561017	2429
9	69576527	71968825	9.33379e-05	0.00208293	2.5814e-05	0.877236	1536
9	73399750	73916072	3.59113e-05	0.00167039	-1.63683e-05	0.93478	1110
9	73916583	74600739	-0.000146758	-0.00442448	-6.30218e-05	0.720895	831
9	74600822	75517582	-0.000118548	0.00132342	-1.24535e-05	0.823043	1627
9	75519251	76785168	-8.12897e-06	0.00678898	-2.25187e-05	0.987506	1486
9	71969482	73398448	0.000905576	0.0143092	-3.46457e-05	0.166753	2480
9	78215299	78900183	0.000561349	0.0116224	1.60641e-05	0.495649	1544
9	81066078	81860861	-0.000775259	0.00427289	9.99056e-05	0.177669	1220
9	81863722	82348771	-1.95605e-05	0.00113828	1.61819e-05	0.96335	739
9	82349606	83041982	-4.87123e-05	0.00162435	8.75078e-06	0.933366	1370
9	76786297	78214833	0.00126507	0.00721664	7.69018e-05	0.0605368	2461
9	83043376	83455568	9.54169e-05	0.00217693	-1.62539e-05	0.831116	1348
9	87571959	87811640	9.15637e-05	0.00599462	-1.59249e-05	0.776319	423
9	83455867	84388566	0.000423513	0.00413846	5.97097e-05	0.508046	1888
9	87813612	88867151	-0.000123189	-0.00185109	-1.09161e-05	0.808189	1233
9	86181461	87571563	-0.000712304	-0.00560138	0.000504047	0.262435	2294
9	89949778	90198251	6.30018e-05	0.000487861	-1.50907e-05	0.87243	689
9	84389168	86180165	0.000331784	0.00418597	3.85865e-05	0.67591	2331
9	88869630	89948499	-0.000437974	-0.00642048	-4.93627e-05	0.508579	1738
9	90198375	90893610	-4.27021e-05	0.00779493	-1.34157e-05	0.937039	1257
9	90893774	91608628	0.000353672	0.00421311	-8.34298e-06	0.462746	1433
9	78901112	81064897	-0.000509892	0.00148163	8.6976e-05	0.585666	3845
9	91610543	92342927	-0.000707992	-0.00619721	0.000400682	0.208773	1301
9	92443570	93441674	-9.26896e-05	-0.00307977	4.46058e-05	0.886394	1711
9	93442205	94163515	-0.00088451	-0.00263093	0.000206471	0.133709	1370
9	97720818	98889276	0.000532292	-0.000885345	0.000111536	0.381403	1684
9	100919318	101473404	-0.00028006	0.0020483	4.43551e-05	0.643198	1385
9	94164373	95854872	-0.000543987	0.000530293	0.000133633	0.409897	2458
9	103544757	103969076	0.00029059	0.00769711	-1.24417e-05	0.32096	735
9	103969339	104552711	0.000590303	0.00425476	9.03838e-05	0.240475	1129
9	98891743	100917602	0.00061997	0.000215947	2.3986e-05	0.328722	2314
9	104553938	105041375	-8.16048e-05	0.0044378	1.02812e-05	0.868234	1197
9	101474837	103543692	0.00110048	0.00797375	0.000201767	0.100128	2560
9	105744075	106487777	0.000547047	0.00159821	5.43448e-05	0.314143	1682
9	95855100	97719592	0.000365297	-0.000223697	0.000224624	0.633089	3304
9	105041756	105743445	1.25289e-05	-0.003936	1.83303e-05	0.98106	1957
9	106488291	107545903	-8.92688e-05	-0.00169179	-1.08466e-05	0.864134	2150
9	108754828	109972524	0.000440792	0.00893603	0.000198524	0.48786	1625
9	112001473	112593531	-0.000442384	-0.00157922	0.00012535	0.386099	1223
9	107546901	108751162	0.000151473	0.00165909	0.000181881	0.818151	2217
9	109974206	111137001	0.00075566	0.0122719	0.000210084	0.363017	2254
9	111138232	111997222	-0.000101309	0.00456141	5.14995e-06	0.875547	2034
9	112594858	113255402	-0.000502315	0.00258288	5.76234e-05	0.477326	1357
9	114830330	115391053	0.000250544	-0.00172085	0.000139371	0.503645	1019
9	113255544	114077164	-2.77728e-05	0.0051414	-6.47938e-06	0.965673	1863
9	114078103	114828332	-0.000562341	0.00260481	1.05232e-06	0.314557	1387
9	115393806	116148630	-0.000590543	0.0017086	0.000161435	0.296015	1491
9	116149967	117306807	0.00022318	-0.00250921	9.14748e-05	0.748776	1932
9	121009165	121318886	0.000195683	0.000906416	3.85939e-07	0.586371	646
9	120030269	121008844	4.14403e-06	0.00496736	1.60542e-05	0.994574	1680
9	121319662	122258204	0.000249195	0.00340482	2.04953e-05	0.634942	1402
9	118570426	120030166	0.000181073	0.00687274	-2.84035e-05	0.798417	2255
9	124871322	125542861	0.000128327	0.000131295	0.000118284	0.800609	1029
9	117307880	118569429	0.000566247	-0.00354227	0.000117258	0.455687	2569
9	125545194	126926376	0.000945692	0.00200274	9.06393e-05	0.129168	1391
9	128927088	129477470	-8.52206e-06	0.00068289	8.08522e-05	0.989011	1107
9	126927204	128926989	-0.000189271	0.00480922	-2.23083e-05	0.752774	2079
9	132895131	133640777	-0.000183	0.0072439	-5.43553e-05	0.770364	1121
9	129477886	131429495	4.97032e-05	0.00369142	7.49189e-05	0.931662	1880
9	122258577	124870612	0.000603025	0.0103006	0.00011608	0.434029	3085
9	134640928	135401279	-0.000374284	-0.00528101	-8.02103e-06	0.514922	1115
9	131430602	132891863	0.00024273	0.0160738	-1.44302e-05	0.706309	2011
9	133642918	134639655	-5.0242e-05	0.00117829	8.09702e-05	0.933612	1487
9	136429816	136979539	0.000239867	0.00407531	-4.48439e-05	0.706744	1280
9	135401721	136417159	0.000195293	0.0172853	8.0512e-05	0.772717	1807
9	136979744	137928846	-1.7453e-05	-0.00335418	0.000135439	0.981825	1658
9	137929853	138817142	4.94364e-07	-0.00980463	-0.000172356	0.999512	1705
9	138817178	141146684	-0.000558212	-0.00513638	7.8348e-05	0.428643	2131
10	60969	747115	0.000379944	0.00462102	-1.17648e-05	0.314174	533
10	1331955	1609370	0.000155956	0.00386386	-3.35511e-05	0.729014	726
10	747772	1330771	-4.59043e-05	0.00295903	-5.32858e-05	0.927856	1205
10	1610839	2104472	0.000477343	-0.00321222	-8.19581e-05	0.428553	1386
10	3144251	3785605	0.000320885	-0.000752345	1.95576e-05	0.621366	1651
10	2106418	3143283	-0.000754201	0.00677863	1.06592e-05	0.345404	2476
10	5359010	6316910	0.000512007	0.00597903	4.26605e-06	0.483347	2028
10	9433090	10540465	-1.743e-05	0.0159851	-8.32188e-05	0.977282	1945
10	12092208	12798954	-0.00019882	-0.00312177	-7.82068e-05	0.778004	1446
10	6318458	7639684	0.00196042	0.00697911	0.000226361	0.0428788	2936
10	3786476	5358542	-0.000213266	0.00605896	-2.08256e-05	0.806395	3746
10	13719970	14411956	0.000338325	-0.00517269	-4.92426e-05	0.644633	1639
10	12799286	13718384	0.000208457	0.00151327	-3.25081e-05	0.796927	2164
10	10542217	12092029	0.000873166	0.0130126	0.000102518	0.310712	3078
10	14412084	15303527	-0.000238543	0.0050141	-5.91868e-05	0.770891	1950
10	15303983	16443442	-1.4338e-05	0.00099713	8.98694e-05	0.981104	1870
10	7639932	9432277	0.000860412	0.00219163	7.69538e-05	0.383786	4102
10	16444693	17591626	-0.000636683	0.00292233	6.63105e-05	0.393775	2296
10	19203300	20131614	-0.000632319	-0.00079795	9.09167e-06	0.274274	2235
10	21244087	23696890	0.000711153	0.00176404	0.000126847	0.270382	2201
10	20132516	21243558	0.000396285	0.00312189	-3.07162e-05	0.608301	2713
10	17591919	19202731	-4.64693e-06	0.00152858	5.67727e-05	0.994984	3022
10	23698033	25414215	0.000103645	-0.00224047	5.14469e-05	0.872232	2574
10	28735045	29174963	-0.000541867	-0.00456631	0.000148483	0.201796	895
10	27668052	28734655	-1.73986e-06	0.000532448	-5.33283e-05	0.997805	2197
10	26633775	27667904	0.000787259	0.00417041	6.90535e-05	0.15803	2360
10	29175101	29961838	1.23571e-05	0.00547027	-2.86535e-05	0.986063	2147
10	25416598	26631987	-3.93255e-06	0.00478729	5.63961e-05	0.99494	3106
10	29962511	30653567	-1.95907e-06	0.00188788	-1.39861e-05	0.997353	1391
10	30654528	31479103	0.000765815	0.00511159	0.000178556	0.20599	1897
10	36020445	36884906	-0.000120163	0.0036337	-5.74324e-06	0.821933	1642
10	36885921	37845308	8.20275e-05	0.00110304	-1.27461e-05	0.868736	1679
10	37845751	38366072	2.58786e-05	-0.000754826	-9.06266e-06	0.922148	1168
10	43222372	43605902	-0.000267111	0.0033698	-1.12921e-05	0.523195	1002
10	38367233	43220539	8.06712e-05	0.000659836	-3.38501e-07	0.823668	1543
10	46883495	47758390	0.000339885	0.0048845	-3.12053e-06	0.24068	388
10	33656119	36017592	-0.00128568	0.021833	4.29305e-06	0.0752134	3271
10	45247418	46769302	3.39555e-05	0.00446624	-3.57088e-05	0.939241	1775
10	47768664	49812917	0.000218153	-0.00134485	3.13025e-05	0.694238	1203
10	50840736	52086621	-5.3457e-05	0.00378373	-2.37743e-05	0.886352	694
10	31479422	33656047	5.29685e-05	0.00543556	-2.71636e-05	0.939442	3772
10	52086939	52707026	0.000118446	-0.00308179	-3.46042e-05	0.765602	872
10	52708822	53362540	5.51099e-05	-0.00322561	-4.4763e-05	0.91516	1079
10	49816189	50839403	0.00144765	0.00918417	0.000214389	0.0283429	2047
10	43606687	45247184	0.000345789	-0.00399432	0.000117261	0.62848	3475
10	53362932	54413554	5.25242e-05	-0.00245244	3.05689e-05	0.933976	1962
10	56207098	56883966	0.000271603	0.00126554	3.60396e-05	0.58664	1465
10	58809061	59153910	-3.67698e-05	-0.000237196	4.04044e-06	0.877052	616
10	54413909	55334166	0.000109216	0.00178371	6.03158e-05	0.862096	2468
10	55334740	56204677	-6.62998e-05	0.00227554	1.64809e-05	0.906567	2276
10	59822974	60375613	-0.000240691	0.0018549	1.91743e-06	0.426137	1018
10	59158617	59822195	-0.000399154	0.00689735	-2.68489e-05	0.356142	1899
10	65474912	65734245	-0.000297152	-0.00119585	3.371e-05	0.372103	620
10	64263402	65469133	-0.000648951	0.00111092	0.00145996	0.323377	1834
10	65735028	66980708	4.00174e-05	0.00209307	1.06708e-05	0.939983	1928
10	66980980	67545544	-1.97462e-05	-3.20597e-05	-4.36368e-05	0.964086	1259
10	62558842	64263322	-0.000254854	0.00243545	5.99251e-05	0.708456	2378
10	56885639	58806290	3.68269e-05	0.00159061	0.000114579	0.956681	4057
10	60375857	62558737	-0.000502692	0.0100902	-2.50533e-05	0.545907	3501
10	68430236	69893580	3.41343e-05	0.0050459	0.000186289	0.953245	2262
10	67546331	68429563	0.000157986	-0.000141315	4.48514e-05	0.807525	2587
10	69896336	71052508	0.000231736	0.00689452	3.42555e-06	0.707144	2208
10	73614288	75696752	0.000743044	0.00464781	7.09059e-05	0.0773223	2009
10	72480072	73612902	0.000569019	0.00503634	2.12514e-05	0.524722	2647
10	78642246	79740262	-0.000455479	0.0114279	0.000212307	0.495998	1869
10	71052888	72479853	0.000877779	0.00556034	0.000150349	0.38623	3232
10	80874523	81881954	0.000534641	0.00231103	-1.48892e-05	0.345134	1529
10	79742617	80874092	-8.8974e-05	0.00828202	-9.50717e-05	0.907755	1788
10	81882370	82378624	-5.48107e-05	0.000385292	-2.50325e-05	0.908213	1137
10	75700056	78638957	-6.72342e-05	0.00494179	7.6933e-05	0.915494	3034
10	82379403	82881996	0.000576552	0.00241651	5.44862e-06	0.17433	1007
10	83597818	84383108	-0.000184334	-0.00404313	-2.97751e-05	0.688943	1087
10	82883949	83597042	0.000441121	0.00173758	0.000139104	0.34527	1566
10	86460169	87285511	0.000147878	0.00441047	-3.61377e-05	0.770071	1817
10	85424493	86459792	0.000115155	-0.00158222	6.6803e-05	0.855144	2244
10	88451869	89845801	-0.000249719	0.00832421	-1.14621e-05	0.650311	1651
10	84383277	85424102	6.47491e-05	9.48741e-05	-6.97223e-05	0.907605	2501
10	87285907	88450872	4.05269e-05	8.30491e-05	4.13451e-06	0.953362	1886
10	89846944	90734906	8.60582e-05	-0.00185675	8.21344e-05	0.871625	1289
10	91960142	92682235	0.000160325	0.00665192	-1.38461e-05	0.711657	1381
10	90735832	91959588	4.84592e-05	0.00669587	3.88918e-05	0.937949	2360
10	94196690	95064828	0.000274711	0.0171239	9.69403e-05	0.575759	1416
10	95065655	95946938	0.000134723	0.00423335	1.5486e-05	0.813425	1562
10	92682369	94196248	-0.000864853	0.00571543	0.00014418	0.120474	1995
10	99554895	100240681	-0.000293186	-0.00261649	-2.40216e-05	0.54809	1064
10	97985690	99554180	-0.00011851	0.0084589	-5.96181e-05	0.862123	2288
10	100241204	102089663	-0.00022168	0.0235465	-4.25093e-05	0.718032	2700
10	102090924	104207799	0.000313017	0.00195182	0.000109336	0.637573	2458
10	104208761	106139081	3.21904e-05	0.00165633	3.38499e-05	0.958476	2643
10	109578567	110311094	0.000762823	0.00124528	4.89992e-05	0.1077	1552
10	95949432	97984754	0.00019169	-0.00281064	6.72669e-05	0.779307	3637
10	106139294	107874146	-0.000199792	-0.000640673	0.000189212	0.770729	2883
10	112560012	113839866	9.94611e-05	-0.00141906	-5.42736e-05	0.851144	1983
10	107875182	109577686	-9.8372e-05	-0.00513236	-0.000107148	0.900686	3184
10	117705146	118416795	-0.00108027	0.0152612	0.000124816	0.0133991	1213
10	113845990	115698315	0.000442732	0.00690838	0.000128687	0.595105	2520
10	118417453	119697663	-0.000283841	0.0067076	2.57908e-05	0.664401	1702
10	110311425	112559414	-1.04595e-05	-0.00186955	-6.05147e-05	0.987669	3570
10	120997666	121874991	-3.72701e-05	-0.00489452	-2.88846e-05	0.947617	1688
10	119698700	120994671	-0.000197569	0.00948284	-2.74392e-05	0.77278	1990
10	115700005	117702645	-0.000272426	0.00103684	-2.34097e-05	0.661616	2831
10	121875531	122805770	0.000329723	0.00190761	-2.72214e-05	0.612169	1752
10	123855124	124894743	-0.000692565	0.00790981	2.63294e-05	0.288524	1865
10	122807254	123853223	-0.00024112	0.00288023	0.00025432	0.711257	1901
10	124894909	125868860	0.000235395	0.00516368	-0.000118963	0.767639	2006
10	125919795	126739513	0.000226426	0.00194771	3.16044e-06	0.746901	1813
10	127821105	128409952	0.000679405	-0.00415924	0.000107324	0.275774	1193
10	126739798	127820978	0.000136407	-0.00260807	-7.93058e-05	0.821739	1804
10	130282817	131192968	-2.29385e-05	0.0176121	6.51063e-05	0.97367	1632
10	129483173	130282731	-7.04294e-05	0.00348423	-6.63205e-05	0.923208	2085
10	131195759	132251820	-9.98616e-05	0.0150055	6.4026e-05	0.887085	2254
10	128410393	129482709	-0.000721025	0.00264595	-3.99222e-05	0.3786	2382
10	132966372	133355925	-0.000628702	0.000731741	-4.85477e-05	0.355243	1201
10	134858720	135524335	0.00029336	0.0036579	-3.19008e-05	0.466682	894
10	132252499	132964299	-2.8062e-05	0.00557352	0.000107387	0.968291	2323
10	133356417	134858046	-0.000842425	0.000947409	5.90898e-05	0.334318	3038
11	87268	332997	2.74417e-05	-0.00200229	-1.17252e-05	0.914132	306
11	333347	1057948	0.000402784	0.00457783	7.19521e-05	0.388077	1420
11	1862168	2422034	0.00038648	-0.00368294	4.45247e-05	0.468924	1138
11	1058583	1861912	0.000150678	-0.00464501	3.47372e-05	0.793646	1825
11	2423545	3660412	0.000482862	-4.7936e-05	-4.8181e-05	0.493303	1868
11	3661873	4745931	4.556e-05	-0.000690135	4.92091e-05	0.938574	2086
11	5532222	6010718	0.00015334	-0.000671101	4.96867e-05	0.754294	1605
11	6011761	6917273	-9.22887e-05	-0.000553766	9.77232e-05	0.859621	1797
11	6917772	7715871	0.000433338	-0.00132704	1.33701e-05	0.477455	1763
11	4746391	5529152	0.000171895	0.00072769	8.80253e-07	0.764534	2447
11	11361458	12018942	0.000246908	0.0121735	5.96277e-05	0.723844	1470
11	7717884	9068716	-7.53024e-05	0.00220338	-4.86655e-05	0.910526	2581
11	10371614	11361034	0.000522435	-0.000930175	0.0001823	0.512692	2305
11	9069046	10370675	-0.000280413	0.00277396	-2.46926e-05	0.599021	2447
11	12019010	13133902	-9.14237e-05	0.00982494	0.000208338	0.903547	2302
11	14936943	16789155	0.00068566	-0.00226483	-5.9439e-06	0.190549	2438
11	13134600	14934686	-0.000288643	0.00679365	5.84072e-05	0.613455	2810
11	18789820	20113591	3.37554e-05	-0.00409169	-5.19107e-05	0.964064	2441
11	24750113	25106557	-0.000368595	0.00125951	1.53218e-05	0.15813	821
11	21773680	23111273	-6.97049e-05	0.0099018	-1.73664e-05	0.90329	2535
11	16790799	18788126	-3.14666e-05	0.00432243	-5.37616e-05	0.965195	3489
11	20115277	21773251	0.000157959	0.00134465	7.08741e-05	0.860846	3460
11	26046627	27018778	0.000107925	0.000730594	4.18394e-05	0.808243	1891
11	25109191	26046095	-0.000265002	0.00501548	4.60605e-05	0.607861	2420
11	28742220	30056918	-3.2127e-05	6.8807e-05	4.53617e-05	0.947644	1729
11	27019873	28741185	0.000924037	0.00897174	8.27543e-05	0.0725372	2019
11	33384046	34321466	0.000378754	0.00995476	8.59834e-06	0.469885	1415
11	23112584	24749839	-0.000453738	0.0103309	3.39913e-05	0.534893	3802
11	30057440	31853968	0.000242944	0.0157087	0.000144792	0.579993	2065
11	34321876	35034307	0.000193097	0.00414545	-5.65106e-05	0.671743	1732
11	31856654	33383448	0.000410379	0.00727874	8.55192e-05	0.458995	2604
11	35036029	36117340	0.000408911	0.00849857	-1.18718e-05	0.557396	1777
11	40359663	40716222	1.61903e-05	-0.00278147	-2.23698e-05	0.958096	677
11	42244050	42854352	-0.000324065	-0.0025834	1.02242e-05	0.400785	1214
11	42854878	43952796	-0.000241692	-0.00146907	0.000269311	0.674881	1954
11	36118027	37838625	-8.55118e-05	-0.00548632	-3.92349e-05	0.899995	3226
11	47896747	48351216	5.86633e-06	-2.51678e-06	-1.78153e-06	0.980181	640
11	46252956	47893120	2.77089e-05	0.000701734	1.85687e-06	0.938723	1480
11	40716823	42243196	0.000155652	-0.00679604	-2.589e-05	0.793019	2571
11	37839347	40357803	-8.33133e-05	0.00111215	-3.40069e-05	0.873553	3339
11	56161293	56470264	1.21273e-05	0.00041039	-9.61455e-07	0.956438	809
11	48351331	49659131	2.13739e-05	0.000231469	7.95624e-07	0.948252	2199
11	56470286	56624971	3.80661e-05	0.000154282	-6.02053e-07	0.856853	485
11	58457495	59615953	-0.00019995	-0.00166708	4.41754e-05	0.518117	1248
11	43953774	46245900	0.000481937	0.00947073	0.000108701	0.63841	3822
11	61873755	63153602	0.000932126	0.0120719	2.38019e-05	0.0379055	1703
11	56625775	58455947	0.000218257	0.00247739	0.000144639	0.670285	3000
11	66835372	68515239	-0.000217887	0.00441404	4.81642e-05	0.66489	1695
11	68521072	69508567	0.000332234	0.0030199	0.000101756	0.580429	1659
11	59620206	61870732	-0.00199488	0.00402066	0.000855727	0.00784666	2796
11	49660004	55116367	-5.39082e-07	-0.000383003	-3.32459e-06	0.998954	4293
11	55116451	56160712	-3.08449e-05	0.00147326	-5.2029e-06	0.941901	3973
11	70616465	71842303	0.000180265	-0.00336819	-3.72587e-05	0.671851	1474
11	69509343	70613763	-0.000309467	-0.00279561	5.2153e-05	0.654168	2125
11	63154309	66835194	0.000573435	-0.00224201	0.000310181	0.43571	3529
11	71842976	74158869	4.49699e-05	-0.00172277	1.58717e-05	0.941162	2719
11	76432156	77903706	0.00030568	0.00425473	6.075e-05	0.502652	2463
11	79723675	80720242	-0.000439426	0.0029987	0.000103289	0.481639	1718
11	77904339	79723318	0.000289018	0.00421481	5.88372e-05	0.657889	2654
11	74159542	76431100	-0.00115365	0.0117174	8.16896e-05	0.122373	3058
11	82847086	83575703	9.52663e-05	0.00257101	-6.16009e-06	0.784118	1081
11	80721384	81653514	-0.000245607	-6.68483e-05	2.30787e-05	0.699856	2257
11	84212522	84618654	-7.74842e-05	0.00758529	-2.91988e-07	0.84771	661
11	83576460	84208616	1.44884e-05	0.00312304	-3.53807e-05	0.973226	1216
11	81654617	82844918	-0.00033407	0.00172077	-3.90629e-05	0.582393	2158
11	87431647	87827395	-0.000238058	0.00095362	1.34536e-05	0.497053	642
11	89208854	89440680	-0.000297077	0.00493237	7.45451e-06	0.0536027	457
11	86625137	87429545	8.03342e-05	-0.00375746	-5.16301e-05	0.861319	2001
11	91118661	91676282	0.000467372	0.00206308	5.61569e-05	0.211384	986
11	87827514	89208590	0.000689877	0.00781788	2.13491e-05	0.265884	2407
11	92627643	93270431	-2.70816e-05	0.00754532	-1.30965e-05	0.949849	1098
11	91677374	92626428	-0.000382158	2.12445e-05	6.40219e-05	0.359313	1345
11	84618788	86623913	-0.000108819	-0.00327974	6.28066e-05	0.883212	3171
11	94391845	95329108	-0.000122201	-0.00409852	9.34616e-05	0.831057	1238
11	89441680	91115475	-0.000265985	0.000905734	6.53439e-05	0.592517	2543
11	93272186	94389331	-0.000319542	-0.00128032	0.000103304	0.537021	1787
11	95332310	96848965	-0.000645751	0.0119496	2.62278e-05	0.264173	2418
11	98703733	99613901	0.000419299	0.00195702	-5.26597e-05	0.494962	2348
11	101158517	101892922	0.000372557	0.000680334	-3.41483e-05	0.333445	1667
11	101894471	102668702	-0.00018029	-0.0058675	-5.31275e-05	0.712049	1473
11	102668882	103491310	-0.000173569	0.00118405	-2.52378e-05	0.693142	2084
11	99614560	101156501	-0.000587676	0.00382074	8.36903e-05	0.445344	3353
11	104872103	106251514	0.00028772	-0.00150591	6.21028e-06	0.494725	1966
11	107491606	108495975	-0.000342935	-0.00208458	0.000200555	0.433977	1356
11	96849530	98703542	0.000129331	0.0131197	-1.93106e-06	0.864456	3773
11	103491586	104871322	0.000511003	-0.00318499	6.36254e-05	0.330356	2464
11	106252171	107489662	-0.000125264	0.00145583	-5.61795e-05	0.848036	2334
11	110702636	111981853	-7.92478e-06	0.00243447	0.000103908	0.987203	1601
11	113105405	113958177	-0.000349316	-0.00134236	-3.31342e-05	0.470533	1425
11	111985737	113103996	0.000379991	0.00100132	-1.75323e-05	0.466747	1752
11	113959061	114742322	0.000101802	0.00175688	-4.33865e-05	0.844239	1435
11	114743956	115627217	2.21076e-05	-0.000686829	2.87915e-05	0.96956	1287
11	108496357	110701645	-0.000188735	0.0336213	-1.82491e-05	0.759821	2993
11	118899218	120171371	-0.00049085	0.0164738	1.78631e-05	0.47396	2182
11	115652723	117097952	-0.00169437	0.0168646	0.00012153	0.0261771	2733
11	117098436	118898319	0.000901609	0.0150304	0.000104619	0.220379	3096
11	120173354	121660636	-0.000231602	-0.00824496	0.000118124	0.715137	2242
11	121661507	123289851	0.00016809	0.00232898	-8.4276e-05	0.83684	2752
11	125984970	126772347	-0.000315904	0.0082585	0.000107307	0.615222	1708
11	123291301	124403522	-0.000115384	-8.40205e-05	-4.80371e-05	0.845902	2613
11	126772905	127715860	0.000796537	0.0199382	-7.50648e-05	0.171851	1653
11	129187995	129838375	0.000291706	0.014149	4.82848e-05	0.600796	1167
11	124404297	125984562	-0.00102879	0.0142553	8.79587e-05	0.206123	2922
11	129839528	130892029	-0.00040553	0.0174861	-6.40242e-06	0.468219	1602
11	131871467	132386355	-2.30603e-05	0.00109936	-4.04576e-06	0.958303	980
11	130894131	131870763	0.000238808	0.00775041	8.1708e-06	0.762984	1920
11	127716140	129186210	0.000636225	0.00767482	0.000143969	0.358125	2561
11	132386834	133679495	0.000492268	0.015483	5.21084e-05	0.550306	2174
11	133679758	134946382	-0.000108116	0.0121994	-2.53488e-05	0.892891	2975
12	68657	665200	-0.000679443	0.00480781	0.000153057	0.152118	804
12	1602652	2176046	-0.000884727	0.0152365	-8.21151e-06	0.108775	1005
12	2176265	2886299	-0.000501032	0.0025382	5.21006e-05	0.363078	920
12	665655	1602602	-0.000104849	0.00365583	-3.65451e-06	0.846042	1567
12	2886946	3558488	0.000333226	0.00285243	-6.5277e-05	0.562209	1412
12	5878686	6879279	0.000532579	-0.00067922	0.0001272	0.406429	1639
12	3559429	4693778	-0.000606055	-3.63167e-05	3.23907e-05	0.44553	1813
12	8658644	10477423	-0.000196074	0.00218001	-9.51252e-06	0.698337	991
12	4695425	5877653	2.46243e-05	0.0044256	-3.8383e-05	0.976415	2389
12	12533494	13362446	5.90229e-05	-0.00687476	-4.14981e-05	0.924519	1227
12	11687997	12530718	-0.000301957	-0.00087096	3.63169e-05	0.651869	1437
12	10477712	11684725	0.000300863	-0.000543202	-1.18425e-05	0.553727	2368
12	14659441	16423287	-0.000677782	0.00157366	0.000129002	0.23711	2144
12	13362818	14658341	-0.000221971	0.00331409	7.00231e-05	0.793564	2567
12	21569730	22325878	5.02359e-05	-0.00220135	0.000355791	0.911157	1093
12	22327634	22943718	-2.87417e-05	0.00197044	2.47554e-05	0.940525	874
12	22944771	23819079	-0.000100101	0.00024417	-3.87693e-05	0.849304	1173
12	18467618	19924288	0.00109319	0.00358859	7.31535e-05	0.158788	2792
12	23819364	24545631	0.000322292	0.00232012	-6.13885e-05	0.655795	1282
12	16423998	18466533	-0.000246947	-0.00745229	0.000358409	0.739392	3270
12	24545834	25991825	0.00109777	0.00447748	0.000154258	0.157375	2765
12	30355547	31067009	-0.000852042	0.00734487	3.67782e-05	0.105367	1975
12	19925541	21568051	-0.000303726	-0.00454638	0.000228322	0.706296	3926
12	27529712	29111136	4.76701e-06	0.0079227	2.03528e-06	0.994072	2731
12	31067490	32081072	-0.000165082	-0.00676821	-2.04526e-05	0.801328	2245
12	32082695	32645755	-0.000443569	-6.75869e-06	-1.36446e-05	0.446031	1694
12	25992543	27529660	-0.000617491	0.00604734	5.77628e-06	0.441356	3148
12	29111480	30354932	-0.000334643	0.00141895	-6.5056e-05	0.624757	3077
12	32645848	33435901	-0.000127195	0.00519333	-1.88014e-05	0.811359	1961
12	33436298	38231063	5.0487e-06	-7.41685e-05	-4.18739e-06	0.991277	2386
12	42347363	43074061	0.000939356	0.00817345	6.37445e-05	0.0182477	1197
12	40022029	41015211	-0.000157258	0.00307343	3.03381e-05	0.78072	1916
12	38233264	40017827	-0.000109274	0.00128742	-9.10878e-06	0.818629	2279
12	43982342	44922863	-9.10273e-05	0.00254191	-1.20295e-06	0.807736	1144
12	43074434	43982146	6.52304e-05	-0.00208791	-8.24622e-06	0.904085	1899
12	44923334	46022099	0.000661249	0.00695259	-2.40439e-06	0.198669	1393
12	41015333	42346846	0.000308705	0.00475242	2.91834e-05	0.63685	2696
12	47505424	48267360	9.3723e-05	0.0116879	-3.40091e-05	0.882532	1766
12	48967935	50160195	-0.000186447	-0.0031529	6.14256e-05	0.653963	1208
12	46023426	47504173	0.000542365	0.00883926	0.000155831	0.444228	1892
12	48267635	48965461	0.000108076	-0.00107647	-4.05804e-05	0.821749	1654
12	50160662	51582048	-0.000381554	-0.00184052	0.000612086	0.410345	1694
12	56795415	57534912	0.000361868	-0.00167173	0.000150403	0.35454	813
12	51582188	52913730	-0.000281016	0.0323976	0.000248527	0.675208	2365
12	57535266	58748272	-0.000274331	-0.00116203	3.31753e-05	0.522333	1339
12	52914211	54379670	-0.000205039	-0.00119969	-2.80162e-05	0.773744	2441
12	60859809	61738896	-0.000103235	0.00659209	-2.43749e-06	0.791579	1614
12	63158712	63908647	-0.000174911	0.00413929	-3.06891e-05	0.739619	1432
12	65383970	65923311	-0.000229547	-0.000183585	1.36765e-05	0.428336	483
12	58748846	60859665	-0.000422004	0.00774166	1.60425e-05	0.531267	3123
12	54380016	56792337	-0.000413652	-0.00211266	1.0403e-05	0.548465	3014
12	63910665	65383507	-0.0003985	0.013884	-2.99647e-05	0.534491	2135
12	61740561	63158569	0.000487739	0.00150779	4.17366e-05	0.466876	2665
12	65926411	67039427	-8.0856e-05	-0.000165032	-4.82251e-05	0.877897	1628
12	67039600	67817612	0.000164047	0.000470311	-5.86866e-05	0.756417	1337
12	67818111	68740414	0.000127396	0.00287659	1.06772e-05	0.847039	1670
12	68742112	69826093	-0.000132831	-0.00538109	-9.41579e-06	0.861104	1742
12	71690933	72513196	-0.000578753	0.00501831	1.26269e-05	0.16245	1277
12	70817279	71688642	0.000493496	0.00232494	3.10907e-05	0.410597	1528
12	74848365	75192926	-0.000150371	-0.00179796	-1.20301e-05	0.659641	731
12	75193041	76058346	0.000115951	-0.0011292	-5.45482e-06	0.798173	1195
12	69826237	70815755	0.00036582	-0.000213511	8.83837e-06	0.563705	2204
12	76060283	77098899	9.87985e-05	0.00380558	4.59174e-05	0.866071	1621
12	78400884	78925445	0.000317877	0.00367283	-2.15589e-05	0.514284	872
12	78926240	80944201	0.000369528	1.55288e-05	3.58998e-05	0.478867	1964
12	83143660	83854442	-0.000437796	0.00475928	-3.73116e-05	0.357165	1262
12	87297692	87905878	6.54501e-05	0.000326533	-2.20449e-05	0.848762	988
12	77099081	78398357	0.000146457	-0.00162633	-8.58998e-05	0.845681	2475
12	83856540	85014953	-0.000106974	0.000986293	8.25383e-06	0.829639	2330
12	87909726	88848006	7.68716e-05	0.000379397	-3.70302e-05	0.835939	992
12	72525849	74846997	-8.81675e-05	-0.000759727	-3.16657e-05	0.898519	3515
12	80945774	83137872	0.000337661	0.0193856	5.26263e-05	0.664449	3501
12	99224060	99816442	-0.000117225	0.00162028	4.77385e-05	0.765984	794
12	85016898	87296535	0.00016279	-0.00319465	0.000107516	0.789762	3286
12	91827930	93792073	0.000773019	0.00211074	0.000165431	0.361973	3098
12	101857796	102961329	-0.000540361	0.0089451	4.88939e-05	0.338344	1527
12	102961450	104011319	0.00105404	0.00142335	0.000283623	0.0975985	1697
12	97439589	99220284	0.000305194	0.00263672	-1.65574e-06	0.736471	3161
12	105817813	106155478	-0.000113195	-0.00388353	-3.18296e-05	0.800542	745
12	88851543	91827908	-0.000114323	0.00606946	4.68765e-05	0.886316	3545
12	93792655	95717265	0.000501484	0.00515915	0.000111132	0.611641	3912
12	106156001	107521770	0.000801367	0.00336402	3.93465e-05	0.172349	1985
12	95717497	97439396	-3.07543e-05	0.00896946	6.71779e-05	0.971137	3493
12	99816842	101857521	-0.000244842	0.00289661	-8.44268e-05	0.764907	3106
12	107527013	108504440	0.000550041	-0.00255979	0.000240196	0.337151	1912
12	113030227	113877766	-0.000721185	0.0113548	0.000133518	0.101217	1127
12	114883085	115326972	-9.19128e-06	-0.00561003	-2.29774e-05	0.985563	771
12	110112932	113027651	-0.000800356	0.00249776	0.000232799	0.109465	2178
12	108506696	110111462	7.75652e-06	0.00281937	8.15776e-05	0.991557	2790
12	117087697	117644288	-3.16028e-06	-0.00166986	5.8825e-05	0.994082	780
12	113885696	114882476	0.000310166	0.00785303	-5.78e-05	0.693865	2322
12	104012667	105816376	-7.18343e-05	0.0032109	4.72229e-05	0.934135	3766
12	118888731	119301273	0.000171277	0.00332283	-2.22879e-05	0.717757	1008
12	119303044	120007172	-0.000112172	0.0216487	2.05826e-05	0.864828	1366
12	117644436	118888131	0.000799532	-0.0036826	9.72345e-05	0.267657	2175
12	124710996	125416169	-0.000375594	-0.000429647	0.000249773	0.629743	1368
12	125417493	126461057	-0.0010837	0.00376979	6.88176e-05	0.141186	2121
12	115329869	117087376	0.000825207	0.00354038	0.000134703	0.41273	3299
12	120008093	121720040	-0.000393986	0.00344006	2.44838e-05	0.576452	2919
12	127383648	128141516	0.000200383	0.000357004	2.53334e-05	0.75339	1645
12	126463562	127382559	0.000559776	-0.00213211	-3.89952e-05	0.381387	2031
12	128141610	128810520	0.000417864	-0.0028364	-0.000122558	0.53171	1638
12	129689639	130157939	1.76711e-05	0.00495753	2.76078e-05	0.978388	1215
12	121721831	124710880	0.00200745	0.00794096	0.000277119	0.00420448	3690
12	130861322	131407836	0.000676808	0.0168895	9.14905e-05	0.301276	1563
12	128814615	129688509	-0.000149111	0.00467035	-6.12362e-05	0.860798	1889
12	130158997	130859973	0.000167255	0.0063347	3.92693e-05	0.824556	1589
12	131408716	132012266	0.000102343	0.00241364	-1.93755e-05	0.86838	1553
12	132014206	132706778	-0.000269767	0.0209435	9.86951e-05	0.630213	1036
12	132807034	133841558	6.97111e-05	-0.00226869	0.00015981	0.880331	1416
13	21688974	22209012	0.00043284	0.00525957	6.75923e-05	0.336469	1025
13	23590702	23827019	-0.000109415	0.00544813	-3.10712e-05	0.846302	859
13	20684769	21688499	-5.70558e-05	-0.00561476	-3.81245e-05	0.928965	2002
13	23827815	24477568	0.000112848	0.00397034	-0.000102349	0.856937	1648
13	19020095	20682304	0.000216505	0.00023054	-2.13613e-05	0.666265	2498
13	25212359	25639070	0.000206107	-0.00236451	-2.39955e-05	0.682059	1216
13	24477971	25210959	9.66527e-06	0.00647019	-3.65859e-05	0.987825	2072
13	28284459	28876214	0.000224228	-0.00356446	-1.39705e-05	0.652149	1210
13	22211354	23590611	-0.000133346	0.00226309	2.06927e-05	0.881304	2952
13	27283115	28283059	-0.000179851	-0.00257251	0.000276695	0.802508	2237
13	28879332	29872965	-7.5084e-05	-0.000663132	4.11785e-05	0.900297	1730
13	25640695	27282973	-0.000293101	0.0081118	-3.56737e-05	0.69392	2804
13	34683262	36042839	0.000373483	-0.00377493	1.44924e-05	0.538517	1845
13	38291011	38877678	0.000288542	0.00391743	3.55558e-05	0.509124	1193
13	36043978	37027089	-3.15844e-05	0.00267617	-3.20362e-05	0.955552	2113
13	32984197	34681078	-1.63816e-05	0.000275279	5.91975e-05	0.978591	2398
13	31384910	32983250	-0.00015814	0.00580352	3.31745e-05	0.842291	2802
13	29873521	31379027	0.000630984	0.0100105	9.16965e-05	0.433739	3106
13	37029009	38290705	-8.55077e-05	0.0121138	-5.50834e-05	0.887562	2238
13	46493234	46866562	-3.70971e-05	-0.00117436	-3.37762e-05	0.902929	589
13	38887155	40179288	0.000155275	0.00971539	-5.15566e-05	0.8077	2134
13	41774489	43099692	-1.68203e-05	0.00186371	-5.09975e-05	0.977257	2177
13	40181792	41773356	0.000216074	-0.00661933	-3.32622e-05	0.732154	2465
13	43099889	44637493	-0.000481319	-0.00790449	1.30682e-05	0.489877	2571
13	44638337	46491101	0.00030851	0.00284141	4.81945e-05	0.67287	2495
13	48440893	49987145	-0.000720684	0.00586401	6.81318e-05	0.145693	1940
13	49987663	51254196	-0.00118569	0.01097	6.1608e-05	0.0309571	2057
13	46869621	48439005	0.000436646	0.0235763	-2.39599e-05	0.520072	2758
13	51254712	53336663	-0.000769144	0.00325824	8.15878e-05	0.276669	2096
13	60087834	60854106	5.2817e-05	-0.00242276	-3.667e-06	0.873434	879
13	53337952	54681048	-1.90098e-05	6.34941e-05	5.43526e-05	0.977618	2140
13	56434161	58247964	-0.000209421	-0.000380123	0.000119744	0.661234	2102
13	60855021	61589772	0.000331009	0.00133185	3.72653e-05	0.476484	1611
13	65340421	66197786	0.00037232	0.0104924	-9.64741e-07	0.254186	1071
13	54681363	56433642	-0.000806029	0.00719625	4.15184e-05	0.150691	3190
13	64202212	65339575	9.12995e-05	-0.000129259	-3.65604e-05	0.832585	2157
13	62913542	64201284	-0.000116005	-0.00206405	-1.49917e-05	0.844056	2738
13	70643712	71095217	0.000129434	-0.000576613	9.5737e-05	0.77107	1119
13	58248124	60085069	-0.000134095	0.00424586	-5.23819e-05	0.848808	3451
13	66200191	67713633	-0.000188326	-0.00603139	-1.29429e-05	0.757815	2284
13	61591949	62912481	-0.000425425	0.00426491	-9.78843e-06	0.47169	2985
13	71095483	71759743	0.000268302	-0.000236038	-6.40378e-05	0.622784	1313
13	71763633	72958993	-0.000581232	0.00616177	-2.36222e-05	0.343234	1624
13	69561894	70642326	0.000523926	0.00275565	0.000150357	0.411824	2576
13	72959394	73795534	-0.000177213	-0.00117102	-1.64868e-05	0.724856	1444
13	78032193	78807439	0.000941843	0.00263439	0.000271351	0.0896615	1416
13	67714255	69561090	0.00022491	0.00137531	8.7541e-05	0.749866	3424
13	73796728	75084163	0.00111154	0.0142416	-0.000132729	0.143223	2380
13	78807836	80252742	0.000137047	-0.00152283	3.58795e-05	0.797042	2071
13	75084473	76504672	0.00129002	0.00864898	4.27149e-05	0.0568812	2377
13	84133082	85035423	-0.000150088	0.00732059	-1.54039e-05	0.739614	1218
13	76505282	78030962	0.000744448	0.00287106	0.000137642	0.284291	2491
13	85037313	85609664	0.000185024	0.00266158	-6.75042e-06	0.704305	1555
13	88191656	89057861	0.000196757	0.00731265	-4.13105e-05	0.614076	1261
13	87039360	88190520	0.00013911	-0.00181495	-6.67892e-06	0.756183	2199
13	82580994	84132765	-7.51816e-05	0.00199156	-1.05944e-06	0.883605	2753
13	89059635	90177618	0.000274161	0.0112281	-1.94116e-05	0.514543	1648
13	90179364	90867683	-0.00024443	0.00742149	3.90956e-06	0.638761	1783
13	90869873	91967960	-8.90033e-05	-0.00164317	-3.19754e-05	0.871167	1839
13	91970313	92912119	0.000599549	0.00200192	-6.7029e-06	0.234612	1502
13	93918533	94562549	0.000285123	0.00123238	-4.06829e-05	0.527738	1152
13	92912423	93918144	0.000297084	-0.00106388	-4.62644e-05	0.581944	1858
13	85609760	87039195	0.000143514	-0.00223328	-1.92086e-05	0.823186	3191
13	94563601	95540024	-0.000482614	0.0249927	3.66116e-05	0.436014	1597
13	97521207	98589842	9.22258e-05	0.00172994	-2.29461e-05	0.854104	1285
13	80257200	82580321	-4.14935e-05	0.011653	0.000106175	0.958326	3944
13	103340536	104065375	-0.000141045	0.00776743	-7.5114e-05	0.812078	1463
13	100044673	101392748	0.000183969	-0.00242201	2.97726e-05	0.790507	2226
13	101394726	102299385	-0.000805957	0.00229967	2.013e-06	0.183578	1979
13	102299498	103339911	0.000489441	0.00639355	5.21775e-06	0.43088	1925
13	104065534	104842764	-5.12653e-05	-0.00574392	5.19114e-06	0.92555	1465
13	98594975	100043997	-4.90425e-05	0.00075619	2.66257e-05	0.947707	2758
13	105990812	106439396	-0.000201623	-0.00582986	5.30866e-05	0.644421	873
13	107788025	108518444	-0.000111434	0.0111713	1.88976e-05	0.866595	1414
13	104843186	105990071	0.000379166	0.00199145	-4.12785e-05	0.591163	2049
13	95540709	97520182	-0.000414532	0.00634478	-8.04858e-05	0.595501	3420
13	108519987	109359792	-0.000894601	0.00582461	4.26021e-05	0.185469	1719
13	106442608	107785431	0.000504468	0.0191908	8.13442e-05	0.513453	2431
13	109359834	110338482	-0.000514452	0.00609648	1.17413e-05	0.488346	2140
13	110338913	111432821	0.00142566	0.00233708	0.000367356	0.0891038	2581
13	111434814	113266084	-0.000362853	0.00285026	8.38451e-05	0.681131	3485
13	113269127	115109853	0.000270674	0.00347714	0.000134801	0.702516	3071
14	19000060	20541935	-0.000154393	-0.00084874	-1.68554e-05	0.589819	453
14	20544512	20877114	-0.000230707	0.0118805	-2.22475e-05	0.641042	757
14	20878890	21267077	-0.000141979	0.0131632	4.33989e-05	0.86397	1081
14	22379132	22738105	0.000224245	-0.000937317	-1.24482e-05	0.620033	1077
14	26135167	26679549	0.000581179	0.00218671	1.05269e-05	0.187756	788
14	23607866	24904154	0.00033003	0.000159493	0.000101675	0.640028	1751
14	21271573	22378835	0.000784093	0.00644331	3.5918e-05	0.273045	2010
14	22738161	23607730	0.000621023	-0.0014643	5.32426e-05	0.356395	1808
14	28466533	29196856	-0.000452444	0.0090723	-3.55762e-05	0.320343	1398
14	36345767	36682357	-0.000213139	0.0125805	-2.02709e-05	0.438947	489
14	24904240	26134815	-0.00111682	0.00435627	3.29587e-05	0.0932845	2714
14	32016504	33033695	-0.000174465	-0.00317707	2.59751e-06	0.762693	1756
14	26680794	28466225	-4.93278e-05	0.000750285	-4.06856e-05	0.943451	2745
14	29198059	32014712	-0.000552601	0.00883701	3.35337e-05	0.508097	2984
14	38486187	39370633	0.00027475	0.00836975	-5.47653e-05	0.595995	1531
14	34769883	36344816	-8.48278e-05	0.0098705	1.25134e-05	0.898632	2549
14	36683516	38481516	0.000525518	0.0102478	-4.59479e-05	0.400524	2330
14	39370726	40336296	7.11372e-05	0.00316736	-5.66293e-05	0.899807	1811
14	33036081	34769821	0.000697846	0.016092	-0.000145105	0.504991	3193
14	45250418	46311209	3.01624e-05	-0.00359787	-1.00559e-05	0.923378	905
14	44542368	45247021	-0.000497123	0.00701535	8.6985e-06	0.326987	1464
14	48352461	49001226	1.24476e-05	-0.000741776	3.1354e-05	0.977967	1350
14	41615331	43065019	0.000204977	0.00419687	-5.9802e-05	0.739295	2459
14	46312678	47456738	0.00015767	-0.00146723	9.57464e-06	0.749247	1939
14	40336990	41615299	0.000114194	-0.00302261	-4.1905e-05	0.84721	3033
14	49004194	49955015	-6.68572e-05	0.00643766	-9.68937e-05	0.902838	1638
14	43068948	44541699	0.000445699	0.00563303	-2.80548e-05	0.537725	2683
14	47457846	48351664	8.63392e-05	0.00686502	-1.96909e-05	0.882865	2113
14	54162655	55043520	9.66999e-05	0.00381288	-1.12352e-05	0.850731	1181
14	52078316	52761693	-0.000687454	0.00245456	9.75712e-05	0.253604	1695
14	56215477	56949485	6.40377e-05	0.000141465	1.54914e-05	0.904866	1570
14	58449526	59135770	0.000275989	-0.00250545	0.000124614	0.487964	696
14	52762622	54162101	-6.76765e-05	0.00171072	-6.21334e-05	0.90901	2216
14	55044905	56215082	0.00041025	0.0130052	5.74688e-06	0.447994	2024
14	63166807	63890839	0.000280434	0.00101414	-1.44523e-05	0.546879	1085
14	63897095	65218457	-2.59693e-05	-0.000949367	5.69372e-05	0.961201	1705
14	56949644	58448681	-0.00125915	0.00985603	-4.13744e-05	0.106622	2467
14	49955381	52077965	-0.000446901	0.0243227	4.04634e-05	0.61787	3494
14	61651278	63164649	0.00102258	0.0106498	2.50676e-05	0.180009	2535
14	65220775	66353557	-0.00135557	0.00974627	0.000149502	0.0157667	1873
14	66354477	67990648	-2.37104e-05	0.00265506	-2.00556e-05	0.960278	1919
14	71132759	72213258	-0.000214378	-0.00187544	6.30667e-05	0.608747	1321
14	72214790	72888979	-0.000613668	0.0113238	1.54227e-05	0.294641	1523
14	67991028	69355606	-0.000445531	-0.000533001	0.000612462	0.622358	2100
14	75747258	76583135	-9.90535e-05	-0.00047123	8.93139e-06	0.859871	1121
14	76583775	77332160	6.49252e-05	0.00208958	1.87186e-05	0.914943	1504
14	72889376	74250730	-0.000129052	-0.00177283	0.000199896	0.847519	2213
14	78422260	79026816	0.00028718	-0.000556345	3.39739e-05	0.58862	1162
14	69356353	71131097	-2.50209e-05	0.0125207	0.000179523	0.975745	3229
14	74252993	75747118	0.000145807	0.00145164	2.11174e-06	0.804126	2282
14	59135989	61649612	-8.73617e-05	0.000898879	0.000124522	0.90987	3969
14	80999361	81787255	-0.000166844	0.0144435	2.28879e-05	0.741044	1477
14	81787481	82459297	-0.000669457	0.0177436	-6.01188e-07	0.226233	1205
14	77332408	78421884	1.97073e-05	-0.00111519	6.44516e-05	0.97798	2468
14	79027504	80998547	-0.000245873	0.00837708	4.21976e-05	0.741707	2605
14	84087979	85035235	-0.000248313	0.00035899	-1.55413e-05	0.637434	1713
14	85037974	86051751	-8.90453e-05	0.00376617	-6.13457e-05	0.895073	1791
14	86053777	87334624	0.000270015	0.0156307	4.70207e-05	0.674766	2343
14	87335256	88641174	-3.31076e-05	0.00257099	4.93016e-06	0.95394	2096
14	88641335	90069965	-0.000348792	0.00491824	-3.49968e-05	0.608081	2183
14	82461794	84087895	-0.00130298	0.0161252	0.000171145	0.0810975	2748
14	93379151	94420996	0.00035471	0.00519181	0.00023529	0.557585	1730
14	92099719	93378838	0.000185866	0.0023817	0.000253913	0.810989	2871
14	95347761	96250900	-0.000381543	0.00682562	-2.91726e-05	0.633564	2207
14	94421488	95347359	-0.000126247	-0.0041846	0.000326346	0.873536	2434
14	99981105	101244250	0.000149185	0.00085375	-4.11276e-05	0.82452	1791
14	98989483	99980087	0.00011973	0.0106946	6.24862e-06	0.876845	1872
14	96251418	97570260	-0.000322716	0.000357395	-7.19099e-05	0.689999	2517
14	90075441	92098486	0.000374427	0.0125508	0.000128074	0.659759	3444
14	104761778	105440784	-0.000220843	-0.000466444	-2.30375e-05	0.672413	1058
14	105443695	106552839	-3.28715e-05	0.00148103	3.7501e-05	0.914817	586
14	97571437	98987472	0.000356031	0.0136594	2.60424e-05	0.628444	2578
14	101244293	102339561	-0.00111528	0.00915561	1.32366e-05	0.0903971	1706
14	106552882	107289437	-0.000157317	-0.000865022	5.16671e-06	0.55767	490
14	102341650	104759919	-0.000266081	0.00550709	0.000182042	0.721237	3315
15	22362658	23288776	7.55074e-05	0.00595128	-4.17164e-05	0.873281	638
15	24976270	25107290	7.77167e-05	-0.00111491	-2.39368e-05	0.811344	395
15	25107905	25750941	0.000652547	0.0165706	1.61562e-05	0.105113	696
15	23292175	24320772	-0.000235983	-0.00407393	1.07881e-05	0.662682	1268
15	25752114	26185554	-0.000318609	-0.00572287	6.80952e-05	0.618975	1053
15	26186113	26675188	0.000304194	0.00041681	-2.31408e-05	0.602375	980
15	26676258	27265824	0.000255451	0.00683707	5.07369e-05	0.648224	963
15	27266835	27819408	-9.88141e-05	0.000102557	-2.68557e-05	0.839268	847
15	28326536	29617158	-0.000117907	-0.00207228	-2.17776e-05	0.745971	642
15	27820352	28325439	0.000169281	-0.00421958	-3.15575e-05	0.727074	1080
15	24321414	24976269	-0.00017725	6.37446e-05	-3.70204e-07	0.734804	2033
15	32180607	33251727	-0.000107332	0.011392	2.37724e-05	0.865237	1129
15	31315570	32177326	0.00097976	0.0185714	6.78162e-05	0.0834278	1363
15	29617517	31314317	0.000311642	0.00157964	-2.02177e-05	0.610905	1662
15	33253484	33792116	-9.8827e-05	2.22653e-05	-5.43133e-05	0.880447	1270
15	34273346	34970673	-0.000269505	0.00161529	-1.70295e-05	0.554255	977
15	33793179	34273308	0.000208998	0.00545653	-4.47094e-05	0.730557	1112
15	35943377	36424581	0.000581486	0.0068467	6.85401e-05	0.245951	941
15	34971983	35941864	-0.000421241	0.0108892	-2.23716e-05	0.45182	1437
15	36425448	36968033	0.000477945	0.00544102	2.96542e-05	0.421125	1050
15	38805185	39518563	0.000178181	0.000489625	0.000304754	0.746524	1199
15	37931874	38804104	0.000692895	0.00147146	9.90704e-05	0.214158	1393
15	36968291	37930544	0.000379691	-0.00240657	8.64269e-05	0.562064	1695
15	39519092	40382441	-0.000651606	0.0241706	6.47297e-05	0.278012	1393
15	40383779	41211827	-0.000120382	-0.00233969	-3.00259e-05	0.781056	1110
15	43474655	44988610	0.000157329	-0.00179269	0.000114354	0.598185	729
15	41212265	42222063	3.28629e-05	-0.00121918	-1.72656e-05	0.944183	1325
15	42222390	43473907	-0.00168635	0.00952854	0.000638563	0.00137842	1412
15	46294385	47000090	5.76227e-05	0.0129426	-3.91338e-05	0.901322	1164
15	47979127	49075918	0.000598142	0.00462648	-9.58581e-06	0.20656	984
15	44992475	46292382	-5.31442e-05	0.0265008	-3.61594e-05	0.922977	1643
15	47000857	47977097	4.09945e-05	0.00340967	-2.17804e-05	0.939913	1557
15	49078966	50004817	0.000134209	-0.00146368	1.67087e-05	0.743759	1261
15	52590615	53014125	-0.000140836	-0.000312432	8.12346e-06	0.656804	714
15	51682775	52589995	-6.81384e-05	-0.00174857	-2.35499e-05	0.859471	1067
15	53015101	53766542	-8.8685e-05	0.000315942	-2.31259e-05	0.876979	1275
15	55135408	55469163	0.000230904	0.0135568	5.34609e-06	0.502288	701
15	53767876	54336662	0.000432925	0.00583299	0.000113031	0.430383	1251
15	55470187	55877891	-1.14442e-05	0.00309945	4.89586e-05	0.977494	883
15	56784506	57637678	7.93554e-06	-0.00197095	-9.88279e-06	0.984117	952
15	54337243	55134743	-1.1264e-05	-0.000710459	-6.46359e-05	0.985484	1888
15	55879453	56784345	5.12593e-05	0.00187822	3.21616e-05	0.92634	1930
15	59507391	60018662	-0.00015466	0.00650412	-1.1346e-05	0.736543	919
15	57638075	58438535	0.000508975	0.00152201	3.89716e-05	0.446121	1557
15	60019136	60670149	0.000256836	0.00131346	-1.48463e-05	0.623682	1068
15	50006184	51681073	-0.00105991	-0.00487762	0.000694439	0.136719	2904
15	58439935	59505191	-0.000425987	0.00205333	2.4141e-05	0.532569	1722
15	64335804	65101626	0.000109491	-0.000412572	4.85196e-05	0.706443	621
15	60670287	61803306	0.00117862	0.0138531	3.1675e-05	0.189061	1902
15	65104668	66358474	0.000139212	-0.000847885	2.17162e-05	0.769707	1351
15	61803892	62735671	0.000196716	0.00721487	-4.49665e-05	0.75725	1662
15	66359486	66948204	0.000243363	0.00357634	2.53541e-05	0.658033	1304
15	68642047	69936117	0.000280388	0.0166628	7.01585e-05	0.604353	1260
15	62737452	64335240	-0.00117145	-0.00572038	0.000188903	0.134972	2568
15	70772414	71919256	0.000722014	0.0111411	6.30523e-05	0.255246	1552
15	69938058	70772135	-0.00241053	0.0152411	0.000430053	0.00101079	1607
15	75520945	76397358	-0.000371562	0.00315823	2.30455e-05	0.281363	707
15	74453873	75516403	3.66352e-05	-0.000425528	-1.53585e-05	0.938896	1178
15	77912408	78637877	-0.000257868	0.00180348	0.000157722	0.659417	1252
15	78640760	79259009	-0.000356476	-0.000632517	9.14181e-05	0.432162	1023
15	66948951	68640917	-0.00102907	0.00219337	0.000174337	0.178178	2716
15	71920065	74447996	-0.000381661	0.00592659	0.000198884	0.569617	2458
15	79992629	80635045	6.71719e-05	-0.0004413	1.54355e-05	0.914015	1311
15	79261077	79991408	0.000249743	0.00171856	4.05225e-05	0.683363	1543
15	76397390	77910873	0.000462654	0.00312645	8.38429e-06	0.387589	1976
15	80637749	81604871	-0.000784053	-0.0037952	7.28753e-05	0.241662	1718
15	86342119	86650301	-8.3702e-05	-0.00375615	-1.05908e-05	0.82966	741
15	86650331	87113409	-1.83674e-05	0.00594616	-1.71218e-05	0.969992	843
15	81607249	84062334	-0.000118019	-0.00118973	-2.89921e-05	0.872824	2233
15	87693885	88032107	-0.000136398	0.00293952	-1.75477e-05	0.721764	549
15	85518062	86341812	0.00028659	-0.00105997	3.07221e-05	0.578524	1517
15	84063245	85517022	-0.000150655	-0.00102759	3.83704e-05	0.838005	2175
15	87114392	87693557	-9.21001e-05	-0.00210916	5.96211e-06	0.876139	1191
15	88032736	88742960	-0.000186477	-0.00301364	-6.89184e-06	0.732367	1038
15	88743108	89561223	0.00012514	0.00294897	-1.45274e-05	0.817624	1236
15	91226586	91745246	-0.00016024	-0.000787016	3.15305e-05	0.766262	1046
15	90453183	91221307	-0.000176531	0.00282228	6.87199e-06	0.739735	1376
15	89562631	90452882	0.00133441	0.00505167	0.000414946	0.0168732	1433
15	91749626	92164207	0.000158212	0.000795793	3.40987e-05	0.780408	756
15	92165068	92667377	-0.000308362	-4.10117e-05	-1.57281e-05	0.604018	932
15	93591893	93908402	-0.00035981	-0.00514842	-1.87302e-05	0.581499	858
15	93909052	94547933	-0.000303615	-0.000725793	-3.14583e-05	0.620778	1517
15	96500358	97091511	0.000740817	0.00616761	0.000134014	0.228725	979
15	95577096	96497729	-0.000478008	0.0115573	1.18677e-05	0.481628	1419
15	92669184	93590376	-0.00043476	0.00966126	1.49762e-05	0.588909	1992
15	94548924	95576904	9.88725e-05	-0.00248018	-9.44542e-05	0.906136	2130
15	100078196	100456641	-4.41123e-05	0.00313644	9.01182e-05	0.921009	918
15	98497881	99128454	-0.000764048	0.00456351	2.15347e-05	0.304794	1624
15	101408616	101918220	-0.000626668	0.00384381	3.20868e-05	0.252733	996
15	99128932	100077720	0.000702878	0.00210042	4.04204e-05	0.346763	1761
15	101918830	102516259	-0.000296582	-0.00103598	1.89357e-05	0.606156	957
15	97092654	98496698	-0.000276493	-0.00398116	9.96478e-05	0.756618	2364
15	100457692	101403655	-0.000580239	0.00361855	-9.87151e-06	0.465523	2135
16	60291	596605	0.000170274	-0.00239841	2.73952e-05	0.728911	749
16	598838	945806	0.00020504	-0.002282	8.95598e-05	0.577796	536
16	946205	1547999	3.06694e-05	-0.00180387	1.92813e-05	0.951683	1135
16	4690187	5114499	0.000208025	-0.00118534	1.2443e-05	0.672628	813
16	3961770	4689471	6.83179e-06	0.00386303	0.000204504	0.991295	1146
16	1551082	2293296	-0.000117743	0.00048153	3.27048e-05	0.81536	1542
16	5855169	6264138	0.000123944	0.000550004	8.72737e-05	0.844653	889
16	2294890	3960458	-4.62456e-05	0.00126148	2.03082e-05	0.947551	1946
16	5115228	5854496	-0.000577607	0.00224018	0.00010093	0.417996	1823
16	7046430	7524343	0.00020821	0.0127474	-5.61545e-05	0.764837	1684
16	8237157	8572350	0.00037427	0.00117971	3.06747e-07	0.547466	1254
16	8572557	8960864	-0.000755856	0.00389722	2.54948e-05	0.188196	1045
16	9659584	9997178	-1.77556e-05	-0.00198196	-3.69863e-05	0.966024	753
16	7525825	8236887	-0.000151922	0.00893326	-1.93723e-05	0.837274	2175
16	8962907	9658861	0.000101746	0.00878194	0.00013832	0.879345	1553
16	6264139	7045506	0.000393736	0.00857964	-8.60024e-05	0.664631	2640
16	11493716	11610940	8.45113e-05	-0.00201908	-4.38566e-05	0.803153	437
16	10002419	10430046	5.48049e-05	-0.00160145	-5.2099e-05	0.921702	1244
16	12775897	13119544	-6.45726e-05	-0.00305263	2.84917e-05	0.869059	700
16	11612436	12151685	1.24006e-06	-0.00624582	0.00019968	0.998111	1043
16	13979558	15885158	-7.12618e-05	0.00797662	1.98225e-06	0.899659	1269
16	12151797	12775407	-0.00014562	0.0031834	-4.56463e-05	0.817289	1625
16	15885866	16220858	-0.000203314	0.00245589	-3.50139e-05	0.649706	743
16	10431221	11493266	0.000179713	0.00798734	-7.14949e-05	0.824423	2345
16	16222763	17334499	0.00047641	-0.004184	2.35234e-05	0.371918	1042
16	13120367	13978116	0.000990703	0.00450363	0.000217527	0.175535	1993
16	17335780	18062164	-0.000725524	-1.37467e-05	2.52719e-05	0.206874	1338
16	21237217	23369433	-0.000214553	0.00216011	0.000133203	0.736885	1551
16	23371110	24308825	0.000378621	0.00429558	4.41889e-05	0.531919	1391
16	20055884	21235343	-0.000116321	-0.00217666	-7.03642e-07	0.851197	1855
16	18065944	20054371	-0.000322001	0.0029597	9.80407e-05	0.620861	2168
16	26683251	26943239	1.06008e-05	0.0147525	-4.12076e-05	0.981502	556
16	26944850	27445360	0.000373977	-0.00458223	-0.000107652	0.54938	1095
16	29025978	29694414	-5.40602e-06	-0.00331102	3.14485e-05	0.988701	658
16	27446054	29023966	0.000307237	-0.00369994	0.000604954	0.550151	1346
16	29694822	31380596	-8.12306e-05	0.000479451	-2.11836e-05	0.859477	1045
16	31384554	47981754	2.07208e-05	0.00166632	-4.79459e-05	0.956226	870
16	25590147	26681997	0.000453954	0.0178081	0.000124695	0.602483	2391
16	24309108	25589623	7.33373e-05	0.000616029	5.82111e-05	0.921004	2506
16	47982405	49006844	3.08033e-05	0.000339507	-2.1066e-05	0.939426	1123
16	50698071	51700822	0.00021436	0.00753182	1.89974e-05	0.764763	1455
16	53848448	54671719	0.000598313	0.0107405	5.13224e-05	0.409625	1667
16	54673195	55505040	-0.000399431	0.000398816	1.23506e-06	0.564365	1684
16	56908045	57663112	-0.000339113	0.0082918	-2.91629e-05	0.655957	1285
16	49007408	50694011	0.000319471	0.004671	5.51943e-05	0.713213	2452
16	57663619	58508278	0.000922228	0.0114108	1.31378e-05	0.162598	1489
16	55506137	56906006	0.000913644	-0.00119409	0.000116823	0.204075	2195
16	59889269	60744157	5.03834e-05	0.00174996	-6.46122e-05	0.930883	1588
16	51703888	53845487	-0.0057044	0.0182441	0.00156957	2.44701e-11	3208
16	60745208	61991704	0.000186637	0.000424107	-1.08977e-05	0.731208	1608
16	58510034	59888170	0.000328883	0.0184888	-2.9269e-05	0.638988	2516
16	64716851	65538017	-0.000884624	0.0100193	0.000167318	0.100236	1514
16	61993462	63395786	-0.000177682	0.00152458	1.84224e-05	0.803176	2218
16	63396006	64714759	0.000248204	0.0015354	-3.84678e-05	0.697432	2178
16	72915753	73542956	0.00127474	0.00925431	0.000161167	0.0981661	1203
16	75518129	76056374	1.39575e-05	-0.00254714	-2.18078e-05	0.97264	727
16	70887506	72915425	0.00123492	0.00575634	0.000339506	0.0518818	2165
16	73543220	74724933	0.000385733	0.000671789	2.59627e-05	0.518482	1473
16	74730819	75517115	0.000161142	0.00312127	-5.24739e-05	0.783511	1671
16	68429894	70885818	0.000234185	0.0130012	7.52056e-05	0.727287	2709
16	77456244	77688760	-6.07534e-05	0.000535285	-1.62911e-05	0.892743	714
16	76988130	77455781	-0.000146739	-0.0020828	3.98115e-05	0.80757	1401
16	65538484	68429077	-0.000252539	0.00186477	-2.34401e-05	0.749059	2842
16	78452348	78709939	-9.66865e-05	0.000697074	-2.82224e-05	0.839653	784
16	76058697	76987262	-0.000219058	-0.00430756	6.13307e-06	0.72102	2026
16	78710328	79368760	7.81387e-06	0.0115057	9.5145e-06	0.992999	1938
16	79369779	80184442	0.00143431	0.00814241	0.000207276	0.0506271	1821
16	77689074	78446696	-7.31763e-05	-0.00106221	-4.05267e-05	0.929328	2624
16	82482458	83078581	-0.000399782	0.00544986	-1.63228e-05	0.640891	1840
16	84646612	85146709	6.32424e-05	0.00108653	8.41844e-06	0.929434	1369
16	85146935	85663943	0.000262322	-0.00165683	0.000135461	0.727086	892
16	80184495	81209234	0.00157584	0.0195243	8.64393e-05	0.0386096	2540
16	85664453	86221644	-0.000498911	-0.00581217	0.00029995	0.528251	1252
16	83972415	84645588	0.00127722	0.00649517	3.12852e-05	0.21041	2284
16	86745955	87173290	0.000165511	-0.00479319	-4.28602e-05	0.794037	854
16	86222417	86745679	0.00044208	-0.000988599	0.000133719	0.603506	1487
16	81209631	82481987	-0.000330478	0.0131371	7.89579e-06	0.731272	2991
16	88439429	88964934	0.000537287	0.00466172	0.000150861	0.422568	1168
16	83078959	83971446	-0.000829611	0.0103533	0.000173419	0.398342	2828
16	88966667	89604610	-4.50188e-05	0.00252975	-1.96484e-05	0.920857	1001
16	89605495	90292767	-0.000114399	-7.42388e-05	-1.57075e-05	0.845972	1278
16	87175053	88389287	-0.000450632	0.0021573	9.28364e-05	0.574569	2365
17	828	296442	-0.000104616	-0.000159048	-9.15518e-05	0.843245	459
17	396660	820493	1.67804e-05	0.00595488	-4.63309e-05	0.971735	807
17	820511	1480393	0.000137024	0.000312245	-7.04697e-06	0.828797	1246
17	4322053	4650487	0.000219078	0.00889558	-5.13092e-05	0.636351	690
17	1481897	2613925	0.000380209	0.00748669	0.000228747	0.57234	1710
17	2616352	3425788	0.00045793	0.0134345	3.38852e-05	0.462002	1589
17	6572170	6975193	-5.43461e-06	0.0082369	-3.83737e-05	0.99183	725
17	3426133	4321755	-6.28529e-05	-0.00131529	-1.00713e-05	0.91666	1586
17	6976284	7723513	0.000318463	0.00605909	-1.41821e-05	0.598589	1164
17	4652156	5573766	0.000139569	-0.00355079	-2.19547e-05	0.821312	1921
17	8705612	9229793	-7.30637e-05	0.000728704	1.89236e-05	0.911565	993
17	9233113	9714549	-9.54409e-05	0.00402018	-2.5829e-05	0.848111	743
17	7725660	8704551	0.000341724	0.000630061	0.000406125	0.58923	1408
17	5574433	6570522	-0.000265357	0.0139041	-2.73718e-07	0.761764	2269
17	14210015	14499605	4.99048e-05	-0.00122289	-5.5995e-05	0.91326	681
17	9714995	10573151	-0.00106484	-0.00334266	0.000125202	0.128116	1870
17	13001700	13625425	3.33768e-05	0.00671348	8.59604e-05	0.961035	1558
17	13626102	14209988	0.000414227	0.00863333	0.00023306	0.504152	1223
17	10573457	11667346	-3.9687e-05	-0.00378844	-4.56336e-05	0.956878	1735
17	14500054	14859339	-2.28195e-05	-0.0011756	-5.54527e-05	0.965971	1051
17	18456679	19666001	4.64051e-05	0.00358139	2.3281e-05	0.908157	772
17	17299591	18446092	-0.00067642	0.00389405	0.000172168	0.152236	1295
17	16321959	17292491	0.000144808	-0.00128387	-2.37375e-05	0.806828	1370
17	14860784	16319512	-0.00130281	0.0052744	0.000101936	0.0572561	1834
17	19668924	20678899	-0.000154982	-0.000395418	2.43586e-06	0.603957	683
17	11668104	13000883	-0.000408359	-0.000338491	-0.000144223	0.616162	2386
17	20679485	21284673	0.000273694	-0.00415105	4.26775e-05	0.464488	652
17	25679294	26272308	0.000111612	-0.00232093	-2.50378e-05	0.791915	959
17	21285166	25677370	-5.86616e-05	-0.000150805	1.84127e-05	0.87428	976
17	26273607	27884779	-0.000469541	0.0027558	2.22714e-05	0.387138	1362
17	27885675	29259899	-3.6472e-05	-0.00132439	-1.3351e-05	0.928613	1291
17	31990385	32677709	3.05545e-05	0.0041157	0.00030715	0.960319	1436
17	33616080	34393028	-0.000238639	-5.64459e-05	1.27543e-05	0.608651	1122
17	30879433	31989867	-0.000554295	0.00188111	-1.8984e-05	0.467856	1982
17	29262773	30878805	0.000443982	0.000673905	4.69278e-05	0.4954	1956
17	32677947	33614452	0.000242305	-0.00497384	8.30418e-06	0.736976	1525
17	34393296	35725997	-0.000271863	0.0071509	3.94625e-05	0.619914	1160
17	39657337	40231221	-2.99226e-05	-0.000864732	-1.86947e-05	0.934342	733
17	35731855	37341235	0.00127646	0.000433486	0.000252318	0.0983846	1861
17	37344586	38649203	-8.74275e-06	0.00326031	0.000118535	0.98449	1249
17	43319770	43928950	1.45917e-05	-0.000407904	8.2961e-06	0.951222	295
17	40232810	41769732	0.000418466	0.00323313	0.000239841	0.428905	1594
17	38652220	39657179	-8.30536e-05	-0.00284274	-1.84969e-06	0.883913	1960
17	44863413	45874715	0.000342501	0.00202553	-7.38959e-06	0.499741	1455
17	48027688	48832008	0.00133419	0.00224945	0.000289111	0.0415235	1117
17	46828412	48027295	-0.000418973	0.00978982	0.000279104	0.55164	1468
[truncated: 14,246 more rows]
